# Supplementary material for: 1-(3,4-Dichloro­benz­yl)-3-methyl­quinolin-1-ium 7,7,8,8-tetra­cyano­quinodimethanide
Source: Acta Crystallogr Sect E Struct Rep Online. 2010 Jan 30;66(Pt 2):o468. doi: 10.1107/S1600536810002862 (PMC2979894; doi:10.1107/S1600536810002862)
Supplement: Supplementary file 1 [file e-66-0o468-sup1.cif]

##############################################################################
###                                                                        ###
###        Electronic paper (Acta Crystallographica Section E)             ###
###                                                                        ###
##############################################################################
#                                                                            #
# This CIF contains the data in a paper accepted for publication in Acta     #
# Crystallographica Section E. It conforms to the requirements of Notes      #
# for Authors for Section E, and has been peer reviewed under the auspices   #
# of the IUCr Commission on Journals.                                        #
#                                                                            #
# Full details of the Crystallographic Information File format               #
# are given in the paper "The Crystallographic Information File (CIF):       #
# a New Standard Archive File for Crystallography" by S. R. Hall, F. H.      #
# Allen and I. D. Brown [Acta Cryst. (1991), A47, 655-685].                  #
#                                                                            #
# The current version of the core CIF dictionary is obtainable from          #
# ftp://ftp.iucr.org/pub/cif_core.dic. The current version number is 2.4.    #
#                                                                            #
# Software is freely available for graphical display of the structure(s) in  #
# this CIF.  For information consult the CIF home page http://www.iucr.org/  #
# cif/home.html                                                              #
#                                                                            #
# This file may be used for bona fide research purposes within the           #
# scientific community so long as proper attribution is given to the journal # 
# article from which it was obtained.                                        #
#                                                                            #
##############################################################################
                                             
data_I
_audit_creation_method     SHELXL-97
_chemical_name_systematic
;
1-(3,4-Dichlorobenzyl)-3-methylquinolin-1-ium
7,7,8,8-tetracyanoquinodimethanide
;
_chemical_name_common     ?
_chemical_formula_moiety     'C17 H14 Cl2 N +, C12 H4 N4 -'
_chemical_formula_sum     'C29 H18 Cl2 N5'
_chemical_formula_iupac     'C17 H14 Cl2 N +, C12 H4 N4 -'
_chemical_formula_weight     507.38
_chemical_melting_point     ?
_symmetry_cell_setting     Monoclinic
_symmetry_space_group_name_H-M     'P 21/n'
_symmetry_space_group_name_Hall     '-P 2yn'
loop_
    _symmetry_equiv_pos_as_xyz
    'x, y, z'
    '-x+1/2, y+1/2, -z+1/2'
    '-x, -y, -z'
    'x-1/2, -y-1/2, z-1/2'
_cell_length_a     7.0795(14)
_cell_length_b     18.704(4)
_cell_length_c     18.608(4)
_cell_angle_alpha     90.00
_cell_angle_beta     95.286(2)
_cell_angle_gamma     90.00
_cell_volume     2453.4(9)
_cell_formula_units_Z     4
_cell_measurement_reflns_used     7732
_cell_measurement_theta_min     2.44
_cell_measurement_theta_max     27.57
_cell_measurement_temperature     293(2)
_exptl_crystal_description     block
_exptl_crystal_colour     black
_exptl_crystal_size_max     0.26
_exptl_crystal_size_mid     0.16
_exptl_crystal_size_min     0.12
_exptl_crystal_density_diffrn     1.374
_exptl_crystal_density_meas     ?
_exptl_crystal_density_method     'not measured'
_exptl_crystal_F_000     1044
_exptl_absorpt_coefficient_mu     0.293
_exptl_absorpt_correction_type     multi-scan
_exptl_absorpt_process_details     '(SADABS; Bruker, 2000)'
_exptl_absorpt_correction_T_min     0.9276
_exptl_absorpt_correction_T_max     0.9657
_exptl_special_details
;
;
_diffrn_ambient_temperature     293(2)
_diffrn_radiation_type     'MoK\a'
_diffrn_radiation_wavelength     0.71073
_diffrn_radiation_source     'sealed tube'
_diffrn_radiation_monochromator     'graphite'
_diffrn_measurement_device_type     'Bruker SMART APEX CCD area-detector'
_diffrn_measurement_method     'phi and omega scans'
_diffrn_detector_area_resol_mean     ?
_diffrn_reflns_number     18184
_diffrn_reflns_av_R_equivalents     0.0271
_diffrn_reflns_av_sigmaI/netI     0.0230
_diffrn_reflns_theta_min     1.55
_diffrn_reflns_theta_max     25.50
_diffrn_reflns_theta_full     25.50
_diffrn_measured_fraction_theta_max     0.999
_diffrn_measured_fraction_theta_full     0.999
_diffrn_reflns_limit_h_min     -8
_diffrn_reflns_limit_h_max     8
_diffrn_reflns_limit_k_min     -22
_diffrn_reflns_limit_k_max     22
_diffrn_reflns_limit_l_min     -22
_diffrn_reflns_limit_l_max     22
_diffrn_standards_number     ?
_diffrn_standards_interval_count     ?
_diffrn_standards_interval_time     ?
_diffrn_standards_decay_%     ?
_refine_special_details
;
Refinement of <i>F</i>^2^ against ALL reflections. The weighted <i>R</i>-factor
<i>wR</i> and goodness of fit <i>S</i> are based on <i>F</i>^2^, conventional
<i>R</i>-factors <i>R</i> are based on <i>F</i>, with <i>F</i> set to zero for
negative <i>F</i>^2^. The threshold expression of <i>F</i>^2^ >
\s(<i>F</i>^2^) is used only for calculating <i>R</i>-factors(gt) <i>etc</i>.
and is not relevant to the choice of reflections for refinement.
<i>R</i>-factors based on <i>F</i>^2^ are statistically about twice as large
as those based on <i>F</i>, and <i>R</i>- factors based on ALL data will be
even larger.
;
_reflns_number_total     4580
_reflns_number_gt     3680
_reflns_threshold_expression     I>2sigma(I)
_refine_ls_structure_factor_coef     Fsqd
_refine_ls_matrix_type     full
_refine_ls_R_factor_all     0.0504
_refine_ls_R_factor_gt     0.0386
_refine_ls_wR_factor_gt     0.0955
_refine_ls_wR_factor_ref     0.1011
_refine_ls_goodness_of_fit_ref     1.030
_refine_ls_restrained_S_all     1.030
_refine_ls_number_reflns     4580
_refine_ls_number_parameters     326
_refine_ls_number_restraints     0
_refine_ls_hydrogen_treatment     constr
_refine_ls_weighting_scheme     calc
_refine_ls_weighting_details
         'calc w=1/[\s^2^(Fo^2^)+(0.0415P)^2^+0.9033P] where P=(Fo^2^+2Fc^2^)/3'
_atom_sites_solution_hydrogens     geom
_atom_sites_solution_primary     direct
_atom_sites_solution_secondary     difmap
_refine_ls_shift/su_max     0.001
_refine_ls_shift/su_mean     0.000
_refine_diff_density_max     0.248
_refine_diff_density_min     -0.286
_refine_ls_extinction_method     none
_refine_ls_extinction_coef     ?
loop_
    _atom_type_symbol
    _atom_type_description
    _atom_type_scat_dispersion_real
    _atom_type_scat_dispersion_imag
    _atom_type_scat_source
    'C' 'C' 0.0033 0.0016
                         'International Tables Vol C Tables 4.2.6.8 and 6.1.1.4'
    'H' 'H' 0.0000 0.0000
                         'International Tables Vol C Tables 4.2.6.8 and 6.1.1.4'
    'N' 'N' 0.0061 0.0033
                         'International Tables Vol C Tables 4.2.6.8 and 6.1.1.4'
    'Cl' 'Cl' 0.1484 0.1585
                         'International Tables Vol C Tables 4.2.6.8 and 6.1.1.4'
_computing_data_collection     'SMART (Bruker, 2000)'
_computing_cell_refinement     'SAINT (Bruker, 2000)'
_computing_data_reduction     'SAINT (Bruker, 2000)'
_computing_structure_solution     'SHELXS97 (Sheldrick, 2008)'
_computing_structure_refinement     'SHELXL97 (Sheldrick, 2008)'
_computing_molecular_graphics     'SHELXTL (Sheldrick, 2008)'
_computing_publication_material     'SHELXTL (Sheldrick, 2008)'
loop_
    _atom_site_type_symbol
    _atom_site_label
    _atom_site_fract_x
    _atom_site_fract_y
    _atom_site_fract_z
    _atom_site_U_iso_or_equiv
    _atom_site_adp_type
    _atom_site_calc_flag
    _atom_site_refinement_flags
    _atom_site_occupancy
    _atom_site_disorder_assembly
    _atom_site_disorder_group
    N N5 0.29919(19) 0.47148(7) 0.39305(7) 0.0366(3) Uani d . 1 . .
    N N1 -0.0533(2) 0.39215(9) 0.75827(9) 0.0550(4) Uani d . 1 . .
    N N3 0.4950(3) 0.53355(8) 1.21413(9) 0.0536(4) Uani d . 1 . .
    N N4 0.3739(3) 0.70369(9) 1.04907(11) 0.0700(5) Uani d . 1 . .
    N N2 0.0918(3) 0.22596(9) 0.91236(10) 0.0730(6) Uani d . 1 . .
    Cl Cl1 -0.08219(9) 0.19603(3) 0.25897(3) 0.06871(18) Uani d . 1 . .
    Cl Cl2 -0.40722(9) 0.30060(3) 0.19589(4) 0.0817(2) Uani d . 1 . .
    C C4 0.1467(2) 0.41286(9) 0.93789(9) 0.0392(4) Uani d . 1 . .
    C C5 0.1399(2) 0.48648(9) 0.92029(9) 0.0402(4) Uani d . 1 . .
    H H5 0.0852 0.5004 0.8751 0.048 Uiso calc R 1 . .
    C C7 0.2918(2) 0.51917(9) 1.03746(9) 0.0368(4) Uani d . 1 . .
    C C28 0.2600(2) 0.45003(9) 0.46162(9) 0.0366(4) Uani d . 1 . .
    C C17 0.1152(3) 0.31440(9) 0.29677(9) 0.0433(4) Uani d . 1 . .
    H H17 0.2095 0.2834 0.3158 0.052 Uiso calc R 1 . .
    C C12 0.4384(3) 0.55209(9) 1.15743(10) 0.0407(4) Uani d . 1 . .
    C C20 0.3127(2) 0.54043(9) 0.37601(9) 0.0398(4) Uani d . 1 . .
    H H20 0.3386 0.5524 0.3294 0.048 Uiso calc R 1 . .
    C C23 0.2461(2) 0.50382(10) 0.51399(9) 0.0405(4) Uani d . 1 . .
    C C8 0.2976(2) 0.44532(9) 1.05546(9) 0.0408(4) Uani d . 1 . .
    H H8 0.3498 0.4315 1.1010 0.049 Uiso calc R 1 . .
    C C21 0.2898(2) 0.59540(9) 0.42521(10) 0.0432(4) Uani d . 1 . .
    C C1 0.0043(3) 0.37834(9) 0.81630(10) 0.0427(4) Uani d . 1 . .
    C C10 0.3650(2) 0.57206(9) 1.08701(9) 0.0386(4) Uani d . 1 . .
    C C6 0.2107(2) 0.53737(9) 0.96747(9) 0.0386(4) Uani d . 1 . .
    H H6 0.2059 0.5851 0.9535 0.046 Uiso calc R 1 . .
    C C16 0.1436(2) 0.38756(9) 0.30184(9) 0.0378(4) Uani d . 1 . .
    C C27 0.2366(2) 0.37768(9) 0.47945(10) 0.0435(4) Uani d . 1 . .
    H H27 0.2430 0.3423 0.4446 0.052 Uiso calc R 1 . .
    C C19 0.3282(2) 0.41725(9) 0.33621(9) 0.0407(4) Uani d . 1 . .
    H H19A 0.4048 0.3784 0.3575 0.049 Uiso calc R 1 . .
    H H19B 0.3972 0.4391 0.2992 0.049 Uiso calc R 1 . .
    C C18 -0.0524(3) 0.28720(9) 0.26362(10) 0.0451(4) Uani d . 1 . .
    C C14 -0.1659(3) 0.40587(10) 0.24047(10) 0.0497(5) Uani d . 1 . .
    H H14 -0.2606 0.4368 0.2216 0.060 Uiso calc R 1 . .
    C C22 0.2612(2) 0.57597(10) 0.49425(10) 0.0453(4) Uani d . 1 . .
    H H22 0.2514 0.6113 0.5289 0.054 Uiso calc R 1 . .
    C C11 0.3706(3) 0.64519(10) 1.06735(10) 0.0454(4) Uani d . 1 . .
    C C9 0.2293(3) 0.39456(9) 1.00816(9) 0.0430(4) Uani d . 1 . .
    H H9 0.2365 0.3467 1.0218 0.052 Uiso calc R 1 . .
    C C13 -0.1939(3) 0.33322(10) 0.23607(10) 0.0480(5) Uani d . 1 . .
    C C2 0.0867(3) 0.28632(10) 0.90231(10) 0.0506(5) Uani d . 1 . .
    C C3 0.0775(3) 0.36059(9) 0.88739(9) 0.0434(4) Uani d . 1 . .
    C C24 0.2156(3) 0.48249(12) 0.58499(10) 0.0517(5) Uani d . 1 . .
    H H24 0.2092 0.5169 0.6207 0.062 Uiso calc R 1 . .
    C C15 0.0019(3) 0.43294(9) 0.27275(9) 0.0450(4) Uani d . 1 . .
    H H15 0.0202 0.4821 0.2751 0.054 Uiso calc R 1 . .
    C C25 0.1956(3) 0.41215(12) 0.60159(10) 0.0554(5) Uani d . 1 . .
    H H25 0.1759 0.3988 0.6485 0.066 Uiso calc R 1 . .
    C C26 0.2045(3) 0.35999(11) 0.54832(10) 0.0523(5) Uani d . 1 . .
    H H26 0.1882 0.3122 0.5601 0.063 Uiso calc R 1 . .
    C C29 0.2965(3) 0.67200(10) 0.40124(12) 0.0608(6) Uani d . 1 . .
    H H29A 0.2461 0.7022 0.4366 0.091 Uiso calc R 1 . .
    H H29B 0.2222 0.6775 0.3558 0.091 Uiso calc R 1 . .
    H H29C 0.4256 0.6853 0.3961 0.091 Uiso calc R 1 . .
loop_
    _atom_site_aniso_label
    _atom_site_aniso_U_11
    _atom_site_aniso_U_22
    _atom_site_aniso_U_33
    _atom_site_aniso_U_12
    _atom_site_aniso_U_13
    _atom_site_aniso_U_23
    N5 0.0368(8) 0.0358(8) 0.0364(7) -0.0013(6) -0.0005(6) -0.0012(6)
    N1 0.0675(11) 0.0504(10) 0.0451(10) 0.0036(8) -0.0050(8) -0.0007(7)
    N3 0.0688(11) 0.0444(9) 0.0465(9) 0.0067(8) 0.0004(8) 0.0009(7)
    N4 0.0915(15) 0.0396(10) 0.0773(13) 0.0033(9) -0.0012(11) 0.0034(9)
    N2 0.1053(16) 0.0408(10) 0.0680(12) -0.0153(10) -0.0177(11) 0.0083(9)
    Cl1 0.0850(4) 0.0364(3) 0.0817(4) -0.0103(2) -0.0086(3) -0.0031(2)
    Cl2 0.0627(4) 0.0787(4) 0.0976(5) -0.0133(3) -0.0252(3) -0.0025(3)
    C4 0.0411(9) 0.0382(9) 0.0382(9) -0.0040(7) 0.0033(7) 0.0021(7)
    C5 0.0450(10) 0.0390(9) 0.0363(9) 0.0000(8) 0.0018(7) 0.0061(7)
    C7 0.0342(9) 0.0363(9) 0.0404(9) 0.0004(7) 0.0054(7) 0.0012(7)
    C28 0.0310(9) 0.0427(9) 0.0353(9) -0.0002(7) -0.0012(7) 0.0009(7)
    C17 0.0523(11) 0.0343(9) 0.0423(10) 0.0044(8) -0.0010(8) 0.0025(7)
    C12 0.0442(10) 0.0334(9) 0.0447(10) 0.0002(7) 0.0054(8) -0.0046(8)
    C20 0.0396(9) 0.0380(9) 0.0404(9) -0.0035(7) -0.0044(7) 0.0026(7)
    C23 0.0328(9) 0.0492(10) 0.0384(9) -0.0004(7) -0.0030(7) -0.0046(8)
    C8 0.0460(10) 0.0397(9) 0.0359(9) -0.0007(8) -0.0010(7) 0.0052(7)
    C21 0.0403(10) 0.0379(9) 0.0489(10) -0.0017(7) -0.0092(8) -0.0015(8)
    C1 0.0473(10) 0.0361(9) 0.0441(11) -0.0029(8) 0.0015(8) -0.0026(8)
    C10 0.0391(9) 0.0361(9) 0.0407(9) 0.0011(7) 0.0034(7) -0.0001(7)
    C6 0.0416(9) 0.0333(9) 0.0410(9) 0.0004(7) 0.0046(7) 0.0058(7)
    C16 0.0459(10) 0.0363(9) 0.0314(8) 0.0009(7) 0.0037(7) -0.0006(7)
    C27 0.0433(10) 0.0419(10) 0.0446(10) -0.0002(8) 0.0008(8) 0.0021(8)
    C19 0.0451(10) 0.0389(9) 0.0385(9) 0.0009(8) 0.0059(8) -0.0023(7)
    C18 0.0584(11) 0.0331(9) 0.0430(10) -0.0028(8) 0.0006(8) -0.0006(7)
    C14 0.0530(11) 0.0450(11) 0.0497(11) 0.0096(9) -0.0031(9) 0.0058(8)
    C22 0.0395(10) 0.0472(11) 0.0476(11) 0.0007(8) -0.0056(8) -0.0137(8)
    C11 0.0501(11) 0.0392(10) 0.0461(10) 0.0029(8) -0.0004(8) -0.0043(8)
    C9 0.0545(11) 0.0326(9) 0.0411(10) -0.0022(8) 0.0004(8) 0.0063(7)
    C13 0.0489(11) 0.0495(11) 0.0440(10) -0.0041(9) -0.0034(8) -0.0010(8)
    C2 0.0652(13) 0.0429(11) 0.0415(10) -0.0122(9) -0.0072(9) 0.0021(8)
    C3 0.0531(11) 0.0378(9) 0.0385(9) -0.0062(8) 0.0004(8) 0.0039(7)
    C24 0.0445(11) 0.0706(14) 0.0395(10) 0.0008(9) 0.0004(8) -0.0085(9)
    C15 0.0563(11) 0.0333(9) 0.0448(10) 0.0022(8) 0.0005(8) 0.0018(8)
    C25 0.0482(11) 0.0777(15) 0.0402(10) 0.0005(10) 0.0042(8) 0.0125(10)
    C26 0.0477(11) 0.0560(12) 0.0530(12) 0.0001(9) 0.0040(9) 0.0145(9)
    C29 0.0718(14) 0.0380(10) 0.0697(14) -0.0017(10) -0.0090(11) -0.0013(10)
_geom_special_details
;
All e.s.d.'s (except the e.s.d. in the dihedral angle between two l.s. planes)
are estimated using the full covariance matrix. The cell e.s.d.'s are taken
into account individually in the estimation of e.s.d.'s in distances, angles
and torsion angles; correlations between e.s.d.'s in cell parameters are only
used when they are defined by crystal symmetry. An approximate (isotropic)
treatment of cell e.s.d.'s is used for estimating e.s.d.'s involving l.s.
planes.
;
loop_
    _geom_bond_atom_site_label_1
    _geom_bond_atom_site_label_2
    _geom_bond_site_symmetry_2
    _geom_bond_distance
    _geom_bond_publ_flag
    N5 C20 . 1.334(2) ?
    N5 C28 . 1.390(2) ?
    N5 C19 . 1.493(2) ?
    N1 C1 . 1.148(2) ?
    N3 C12 . 1.147(2) ?
    N4 C11 . 1.147(2) ?
    N2 C2 . 1.144(2) ?
    Cl1 C18 . 1.7195(18) ?
    Cl2 C13 . 1.7334(19) ?
    C4 C3 . 1.412(2) ?
    C4 C5 . 1.415(2) ?
    C4 C9 . 1.424(2) ?
    C5 C6 . 1.359(2) ?
    C5 H5 . 0.9300 ?
    C7 C6 . 1.416(2) ?
    C7 C10 . 1.418(2) ?
    C7 C8 . 1.421(2) ?
    C28 C27 . 1.407(2) ?
    C28 C23 . 1.410(2) ?
    C17 C16 . 1.385(2) ?
    C17 C18 . 1.382(3) ?
    C17 H17 . 0.9300 ?
    C12 C10 . 1.415(2) ?
    C20 C21 . 1.396(2) ?
    C20 H20 . 0.9300 ?
    C23 C22 . 1.405(3) ?
    C23 C24 . 1.416(3) ?
    C8 C9 . 1.353(2) ?
    C8 H8 . 0.9300 ?
    C21 C22 . 1.368(3) ?
    C21 C29 . 1.502(3) ?
    C1 C3 . 1.415(2) ?
    C10 C11 . 1.417(2) ?
    C6 H6 . 0.9300 ?
    C16 C15 . 1.386(2) ?
    C16 C19 . 1.507(2) ?
    C27 C26 . 1.363(3) ?
    C27 H27 . 0.9300 ?
    C19 H19A . 0.9700 ?
    C19 H19B . 0.9700 ?
    C18 C13 . 1.383(3) ?
    C14 C13 . 1.374(3) ?
    C14 C15 . 1.377(3) ?
    C14 H14 . 0.9300 ?
    C22 H22 . 0.9300 ?
    C9 H9 . 0.9300 ?
    C2 C3 . 1.417(3) ?
    C24 C25 . 1.362(3) ?
    C24 H24 . 0.9300 ?
    C15 H15 . 0.9300 ?
    C25 C26 . 1.396(3) ?
    C25 H25 . 0.9300 ?
    C26 H26 . 0.9300 ?
    C29 H29A . 0.9600 ?
    C29 H29B . 0.9600 ?
    C29 H29C . 0.9600 ?
loop_
    _geom_angle_atom_site_label_1
    _geom_angle_atom_site_label_2
    _geom_angle_atom_site_label_3
    _geom_angle_site_symmetry_1
    _geom_angle_site_symmetry_3
    _geom_angle
    _geom_angle_publ_flag
    C20 N5 C28 . . 121.49(14) ?
    C20 N5 C19 . . 118.10(14) ?
    C28 N5 C19 . . 120.42(14) ?
    C3 C4 C5 . . 121.14(15) ?
    C3 C4 C9 . . 122.19(15) ?
    C5 C4 C9 . . 116.67(15) ?
    C6 C5 C4 . . 121.95(16) ?
    C6 C5 H5 . . 119.0 ?
    C4 C5 H5 . . 119.0 ?
    C6 C7 C10 . . 121.57(15) ?
    C6 C7 C8 . . 116.82(15) ?
    C10 C7 C8 . . 121.61(15) ?
    N5 C28 C27 . . 122.15(15) ?
    N5 C28 C23 . . 117.45(15) ?
    C27 C28 C23 . . 120.40(16) ?
    C16 C17 C18 . . 120.48(16) ?
    C16 C17 H17 . . 119.8 ?
    C18 C17 H17 . . 119.8 ?
    N3 C12 C10 . . 177.57(19) ?
    N5 C20 C21 . . 122.75(17) ?
    N5 C20 H20 . . 118.6 ?
    C21 C20 H20 . . 118.6 ?
    C22 C23 C28 . . 119.52(16) ?
    C22 C23 C24 . . 122.44(17) ?
    C28 C23 C24 . . 118.04(17) ?
    C9 C8 C7 . . 121.86(16) ?
    C9 C8 H8 . . 119.1 ?
    C7 C8 H8 . . 119.1 ?
    C22 C21 C20 . . 117.16(16) ?
    C22 C21 C29 . . 122.93(17) ?
    C20 C21 C29 . . 119.91(17) ?
    N1 C1 C3 . . 179.1(2) ?
    C12 C10 C7 . . 119.95(15) ?
    C12 C10 C11 . . 118.51(15) ?
    C7 C10 C11 . . 121.52(15) ?
    C5 C6 C7 . . 121.33(15) ?
    C5 C6 H6 . . 119.3 ?
    C7 C6 H6 . . 119.3 ?
    C17 C16 C15 . . 118.89(16) ?
    C17 C16 C19 . . 120.51(15) ?
    C15 C16 C19 . . 120.56(15) ?
    C26 C27 C28 . . 119.26(18) ?
    C26 C27 H27 . . 120.4 ?
    C28 C27 H27 . . 120.4 ?
    N5 C19 C16 . . 112.36(14) ?
    N5 C19 H19A . . 109.1 ?
    C16 C19 H19A . . 109.1 ?
    N5 C19 H19B . . 109.1 ?
    C16 C19 H19B . . 109.1 ?
    H19A C19 H19B . . 107.9 ?
    C13 C18 C17 . . 119.92(17) ?
    C13 C18 Cl1 . . 121.14(15) ?
    C17 C18 Cl1 . . 118.93(14) ?
    C13 C14 C15 . . 120.20(17) ?
    C13 C14 H14 . . 119.9 ?
    C15 C14 H14 . . 119.9 ?
    C21 C22 C23 . . 121.46(16) ?
    C21 C22 H22 . . 119.3 ?
    C23 C22 H22 . . 119.3 ?
    N4 C11 C10 . . 177.7(2) ?
    C8 C9 C4 . . 121.36(16) ?
    C8 C9 H9 . . 119.3 ?
    C4 C9 H9 . . 119.3 ?
    C14 C13 C18 . . 119.85(17) ?
    C14 C13 Cl2 . . 119.25(15) ?
    C18 C13 Cl2 . . 120.89(15) ?
    N2 C2 C3 . . 178.0(2) ?
    C4 C3 C1 . . 122.31(16) ?
    C4 C3 C2 . . 122.77(16) ?
    C1 C3 C2 . . 114.80(15) ?
    C25 C24 C23 . . 120.81(18) ?
    C25 C24 H24 . . 119.6 ?
    C23 C24 H24 . . 119.6 ?
    C14 C15 C16 . . 120.64(17) ?
    C14 C15 H15 . . 119.7 ?
    C16 C15 H15 . . 119.7 ?
    C24 C25 C26 . . 120.09(18) ?
    C24 C25 H25 . . 120.0 ?
    C26 C25 H25 . . 120.0 ?
    C27 C26 C25 . . 121.35(19) ?
    C27 C26 H26 . . 119.3 ?
    C25 C26 H26 . . 119.3 ?
    C21 C29 H29A . . 109.5 ?
    C21 C29 H29B . . 109.5 ?
    H29A C29 H29B . . 109.5 ?
    C21 C29 H29C . . 109.5 ?
    H29A C29 H29C . . 109.5 ?
    H29B C29 H29C . . 109.5 ?
loop_
    _geom_torsion_atom_site_label_1
    _geom_torsion_atom_site_label_2
    _geom_torsion_atom_site_label_3
    _geom_torsion_atom_site_label_4
    _geom_torsion_site_symmetry_1
    _geom_torsion_site_symmetry_2
    _geom_torsion_site_symmetry_3
    _geom_torsion_site_symmetry_4
    _geom_torsion
    _geom_torsion_publ_flag
    C3 C4 C5 C6 . . . . -178.09(17) ?
    C9 C4 C5 C6 . . . . 0.9(3) ?
    C20 N5 C28 C27 . . . . 177.01(15) ?
    C19 N5 C28 C27 . . . . -3.2(2) ?
    C20 N5 C28 C23 . . . . -3.7(2) ?
    C19 N5 C28 C23 . . . . 176.08(14) ?
    C28 N5 C20 C21 . . . . 0.3(2) ?
    C19 N5 C20 C21 . . . . -179.46(15) ?
    N5 C28 C23 C22 . . . . 3.6(2) ?
    C27 C28 C23 C22 . . . . -177.06(16) ?
    N5 C28 C23 C24 . . . . -176.92(15) ?
    C27 C28 C23 C24 . . . . 2.4(2) ?
    C6 C7 C8 C9 . . . . 0.1(3) ?
    C10 C7 C8 C9 . . . . -179.46(17) ?
    N5 C20 C21 C22 . . . . 3.1(3) ?
    N5 C20 C21 C29 . . . . -176.72(16) ?
    C6 C7 C10 C12 . . . . 177.58(16) ?
    C8 C7 C10 C12 . . . . -2.9(3) ?
    C6 C7 C10 C11 . . . . -3.8(3) ?
    C8 C7 C10 C11 . . . . 175.72(17) ?
    C4 C5 C6 C7 . . . . -1.3(3) ?
    C10 C7 C6 C5 . . . . -179.66(16) ?
    C8 C7 C6 C5 . . . . 0.8(3) ?
    C18 C17 C16 C15 . . . . -0.4(3) ?
    C18 C17 C16 C19 . . . . -178.37(16) ?
    N5 C28 C27 C26 . . . . 177.88(16) ?
    C23 C28 C27 C26 . . . . -1.4(3) ?
    C20 N5 C19 C16 . . . . -100.94(17) ?
    C28 N5 C19 C16 . . . . 79.31(18) ?
    C17 C16 C19 N5 . . . . -128.65(17) ?
    C15 C16 C19 N5 . . . . 53.4(2) ?
    C16 C17 C18 C13 . . . . -0.8(3) ?
    C16 C17 C18 Cl1 . . . . -179.64(14) ?
    C20 C21 C22 C23 . . . . -3.1(3) ?
    C29 C21 C22 C23 . . . . 176.76(17) ?
    C28 C23 C22 C21 . . . . -0.2(3) ?
    C24 C23 C22 C21 . . . . -179.69(16) ?
    C7 C8 C9 C4 . . . . -0.4(3) ?
    C3 C4 C9 C8 . . . . 178.97(18) ?
    C5 C4 C9 C8 . . . . 0.0(3) ?
    C15 C14 C13 C18 . . . . -0.5(3) ?
    C15 C14 C13 Cl2 . . . . 179.42(15) ?
    C17 C18 C13 C14 . . . . 1.3(3) ?
    Cl1 C18 C13 C14 . . . . -179.92(15) ?
    C17 C18 C13 Cl2 . . . . -178.67(15) ?
    Cl1 C18 C13 Cl2 . . . . 0.1(2) ?
    C5 C4 C3 C1 . . . . 2.3(3) ?
    C9 C4 C3 C1 . . . . -176.66(18) ?
    C5 C4 C3 C2 . . . . 178.20(18) ?
    C9 C4 C3 C2 . . . . -0.7(3) ?
    C22 C23 C24 C25 . . . . 177.83(18) ?
    C28 C23 C24 C25 . . . . -1.6(3) ?
    C13 C14 C15 C16 . . . . -0.7(3) ?
    C17 C16 C15 C14 . . . . 1.1(3) ?
    C19 C16 C15 C14 . . . . 179.13(17) ?
    C23 C24 C25 C26 . . . . -0.1(3) ?
    C28 C27 C26 C25 . . . . -0.4(3) ?
    C24 C25 C26 C27 . . . . 1.2(3) ?
loop_
    _geom_hbond_atom_site_label_D
    _geom_hbond_atom_site_label_H
    _geom_hbond_atom_site_label_A
    _geom_hbond_site_symmetry_A
    _geom_hbond_distance_DH
    _geom_hbond_distance_HA
    _geom_hbond_distance_DA
    _geom_hbond_angle_DHA
    C20 H20 N3 1_554 0.93 2.53 3.387(3) 154
    C19 H19B N3 1_554 0.97 2.51 3.432(2) 158
    C14 H14 N3 1_454 0.93 2.50 3.390(3) 161
    C15 H15 N1 3_566 0.93 2.45 3.348(2) 163
data_global
_journal_date_recd_electronic     2010-01-17
_journal_date_accepted     2010-01-23
_journal_name_full     'Acta Crystallographica, Section E'
_journal_year     2010
_journal_volume     66
_journal_issue      2
_journal_page_first     o468
_journal_page_last     o468
_journal_paper_category     QO
_journal_coeditor_code     RZ2411
_publ_contact_author_name     'Guang-Xiang Liu'
_publ_contact_author_address
;
Anhui Key Laboratory of Functional Coordination Compounds
School of Chemistry and Chemical Engineering
Anqing Normal University
Anqing 246003
People's Republic of China
;
_publ_contact_author_email     'liugx@live.com'
_publ_contact_author_fax     '86-556-5500090'
_publ_contact_author_phone     '86-556-5500690'
_publ_section_title
;
1-(3,4-Dichlorobenzyl)-3-methylquinolin-1-ium
7,7,8,8-tetracyanoquinodimethanide
;
loop_
    _publ_author_name
    _publ_author_footnote
    _publ_author_address
    'Liu, Guang-Xiang' .
;
Anhui Key Laboratory of Functional Coordination Compounds
School of Chemistry and Chemical Engineering
Anqing Normal University
Anqing 246003
People's Republic of China
;
    'Zhang, Chun-You' .
;
Anhui Key Laboratory of Functional Coordination Compounds
School of Chemistry and Chemical Engineering
Anqing Normal University
Anqing 246003
People's Republic of China
;
