# Supplementary material for: 1-(3,4-Dichloro­benz­yl)-3-methyl­quinolin-1-ium 7,7,8,8-tetra­cyano­quinodimethanide
Source: Acta Crystallogr Sect E Struct Rep Online. 2010 Jan 30;66(Pt 2):o468. doi: 10.1107/S1600536810002862 (PMC2979894; doi:10.1107/S1600536810002862)
Supplement: Supplementary file 2 [file e-66-0o468-Isup2.hkl]

# 
# h,k,l, Fc-squared, Fo-squared, sigma(Fo-squared) and status flag 
# 
data_I
_shelx_title ' gg in P2(1)/n' 
_shelx_refln_list_code          4 
_shelx_F_calc_maximum      285.92 
_exptl_crystal_F_000      1044.00 
_reflns_d_resolution_high  0.8255 
 
loop_ 
 _symmetry_equiv_pos_as_xyz 
 'x, y, z' 
 '-x+1/2, y+1/2, -z+1/2' 
 '-x, -y, -z' 
 'x-1/2, -y-1/2, z-1/2' 
 
_cell_length_a     7.0795 
_cell_length_b    18.7036 
_cell_length_c    18.6080 
_cell_angle_alpha  90.000 
_cell_angle_beta   95.286 
_cell_angle_gamma  90.000 
 
_shelx_F_squared_multiplier     1.000 
 
loop_ 
 _refln_index_h 
 _refln_index_k 
 _refln_index_l 
 _refln_F_squared_calc 
 _refln_F_squared_meas 
 _refln_F_squared_sigma 
 _refln_observed_status 
   2   0   0    15596.76    16224.55    204.27 o 
   4   0   0       12.85        7.88      4.33 o 
   6   0   0      440.36      437.23     11.85 o 
   1   1   0        1.25        0.00      1.31 o 
   2   1   0    12234.92    13038.32    164.95 o 
   3   1   0      166.96      167.23      3.64 o 
   4   1   0       52.19       68.82      3.13 o 
   5   1   0       24.11       25.80      2.57 o 
   6   1   0      182.89      169.81      5.29 o 
   7   1   0      124.04      122.64      5.02 o 
   0   2   0    10562.21     6225.94    156.47 o 
   1   2   0      537.31      453.40      5.54 o 
   2   2   0    20107.08    19622.68    184.97 o 
   3   2   0      414.71      402.93     10.86 o 
   4   2   0     5567.37     5857.35     78.66 o 
   5   2   0        0.00        0.00      1.32 o 
   6   2   0      712.65      723.39     19.73 o 
   7   2   0        6.00        7.39      3.63 o 
   8   2   0        7.15        5.26      4.06 o 
   1   3   0       22.43       10.14      0.98 o 
   2   3   0       78.87       79.99      3.08 o 
   3   3   0        0.61        0.29      1.22 o 
   4   3   0      190.03      183.22      4.99 o 
   5   3   0     2144.08     2156.64     25.88 o 
   6   3   0       46.60       36.44      3.75 o 
   7   3   0       11.26        3.18      3.18 o 
   8   3   0        4.37        4.47      4.10 o 
   0   4   0      390.88      326.87      5.79 o 
   1   4   0     1646.95     1751.37     16.90 o 
   2   4   0      429.84      412.02      5.46 o 
   3   4   0      240.26      224.16      4.27 o 
   4   4   0       11.68        8.51      1.59 o 
   5   4   0      217.45      236.66      6.53 o 
   6   4   0      175.26      171.47      6.00 o 
   7   4   0        0.42        6.70      3.69 o 
   8   4   0        2.86        1.87      4.05 o 
   1   5   0    15908.11    15610.56    215.03 o 
   2   5   0        3.28        6.06      0.98 o 
   3   5   0       16.85       33.95      2.02 o 
   4   5   0      353.28      361.34      6.27 o 
   5   5   0      108.79      103.69      3.81 o 
   6   5   0       33.05       32.33      4.53 o 
   7   5   0       31.49       42.89      5.33 o 
   8   5   0       24.18       18.09      6.54 o 
   0   6   0        1.05        0.00      0.87 o 
   1   6   0     2534.71     2739.81     26.06 o 
   2   6   0        0.71        0.47      0.82 o 
   3   6   0       24.54       34.28      3.34 o 
   4   6   0        7.15       13.42      1.64 o 
   5   6   0       22.68       27.73      2.76 o 
   6   6   0      244.49      240.72      9.45 o 
   7   6   0        0.12        0.00      3.21 o 
   8   6   0        7.26        5.35      4.40 o 
   1   7   0     5519.89     5661.16     63.79 o 
   2   7   0       28.32       38.18      1.86 o 
   3   7   0     1158.75     1261.97     14.18 o 
   4   7   0      489.82      524.19      9.00 o 
   5   7   0      234.16      236.24      7.03 o 
   6   7   0      116.24      120.57      8.44 o 
   7   7   0      145.46      131.92     12.62 o 
   8   7   0       30.72       31.38      8.97 o 
   0   8   0     7376.00     7575.45     97.35 o 
   1   8   0        0.38        0.00      0.86 o 
   2   8   0      557.22      562.98      7.48 o 
   3   8   0      189.77      199.68      4.26 o 
   4   8   0      737.81      787.51     11.40 o 
   5   8   0      135.98      126.40      6.91 o 
   6   8   0       90.76       93.99      6.96 o 
   7   8   0       43.47       37.47      5.53 o 
   1   9   0     1872.19     2091.11     21.08 o 
   2   9   0       24.24       24.64      1.77 o 
   3   9   0       87.78      116.54      3.47 o 
   4   9   0      115.56      108.94      5.92 o 
   5   9   0      178.23      192.50      8.48 o 
   6   9   0       43.95       30.64      5.15 o 
   7   9   0        5.55        7.95      5.76 o 
   0  10   0     7965.16     8099.78    104.62 o 
   1  10   0      495.09      598.09      8.02 o 
   2  10   0      177.01      170.25      4.21 o 
   3  10   0      646.68      640.77      9.02 o 
   4  10   0      882.03      870.96     18.40 o 
   5  10   0       13.14       14.12      3.53 o 
   6  10   0      199.78      237.51     10.14 o 
   7  10   0       25.31       19.84      5.09 o 
   1  11   0       24.37       37.58      2.13 o 
   2  11   0      118.86      125.85      3.52 o 
   3  11   0      424.75      456.22      7.45 o 
   4  11   0      318.45      310.06     17.54 o 
   5  11   0       20.63       18.70      3.94 o 
   6  11   0        8.77        6.22      3.78 o 
   7  11   0      110.26       97.72      8.35 o 
   0  12   0     3086.03     3062.72     42.94 o 
   1  12   0      113.05       97.61      3.70 o 
   2  12   0     1446.30     1469.77     16.67 o 
   3  12   0      436.51      449.55     11.54 o 
   4  12   0        6.27        3.09      4.32 o 
   5  12   0       74.96       68.83      8.00 o 
   6  12   0      250.52      240.45     10.68 o 
   7  12   0       21.25       32.76      5.82 o 
   1  13   0      805.18      827.33     10.80 o 
   2  13   0      119.29      113.10      3.75 o 
   3  13   0       20.67       10.86      3.23 o 
   4  13   0      203.50      223.22     12.23 o 
   5  13   0       27.37       33.84      5.15 o 
   6  13   0       33.50       34.54      8.18 o 
   0  14   0        6.55        1.63      2.18 o 
   1  14   0      332.99      292.53      5.78 o 
   2  14   0      193.11      200.40      5.60 o 
   3  14   0       70.68       73.73      5.77 o 
   4  14   0      326.92      324.01     13.50 o 
   5  14   0      188.72      213.06     12.60 o 
   6  14   0       51.88       47.87      6.37 o 
   1  15   0      262.72      268.17      5.72 o 
   2  15   0      265.04      245.25      7.43 o 
   3  15   0      337.46      327.29     10.69 o 
   4  15   0        5.94        0.00      3.16 o 
   5  15   0      386.76      385.12     13.15 o 
   6  15   0        0.00        3.88      5.01 o 
   0  16   0        1.19        0.39      2.21 o 
   1  16   0       24.98       18.64      2.26 o 
   2  16   0      376.57      378.35     11.17 o 
   3  16   0      136.16      144.91     12.27 o 
   4  16   0        4.83        0.78      3.40 o 
   5  16   0        2.03        0.17      3.85 o 
   6  16   0      107.79      111.84      8.71 o 
   1  17   0      314.58      331.35     10.11 o 
   2  17   0       17.46       14.02      3.52 o 
   3  17   0        9.82        9.51      3.70 o 
   4  17   0       49.18       53.28      5.99 o 
   5  17   0        1.58        0.00      3.92 o 
   0  18   0      412.88      454.51     11.81 o 
   1  18   0       69.59       78.32      8.21 o 
   2  18   0       30.32       26.41      4.27 o 
   3  18   0       51.47       48.83      5.74 o 
   4  18   0      198.61      217.85     10.01 o 
   5  18   0        9.49       12.89      4.70 o 
   1  19   0       21.20       19.09      3.82 o 
   2  19   0       57.83       58.92      5.68 o 
   3  19   0        4.22        8.82      4.00 o 
   4  19   0        0.01        0.70      3.88 o 
   0  20   0      145.76      199.79     16.12 o 
   1  20   0        6.21        1.82      3.23 o 
   2  20   0       12.20       14.87      4.31 o 
   3  20   0      103.35      115.82      7.97 o 
   4  20   0       55.85       66.88      7.26 o 
   1  21   0      215.04      190.15      9.76 o 
   2  21   0        1.93        0.00      3.72 o 
   3  21   0      106.06      126.60      8.71 o 
   1  22   0       82.49      116.30     15.80 o 
   2  22   0       40.08       55.58      6.45 o 
  -7   0   1       41.75       42.23      5.02 o 
  -5   0   1       42.46       44.29      7.42 o 
  -3   0   1     3883.74     3617.43     48.83 o 
  -1   0   1      285.03       88.98      6.29 o 
   1   0   1      393.39      372.99      8.55 o 
   3   0   1     4041.28     3797.17     51.33 o 
   5   0   1      677.01      697.04     14.57 o 
   7   0   1      125.33      119.55      7.16 o 
  -8   1   1        0.21        0.00      5.64 o 
  -7   1   1        0.22        0.27      2.64 o 
  -6   1   1       50.51       64.49      6.58 o 
  -5   1   1       12.08        5.76      1.99 o 
  -4   1   1       29.84       31.99      2.80 o 
  -3   1   1      195.01      215.09      4.47 o 
  -2   1   1      662.73      635.14      7.36 o 
  -1   1   1     1900.87     1821.21     17.27 o 
   0   1   1      260.95      198.88      3.63 o 
   1   1   1       17.57       12.32      0.94 o 
   2   1   1    23991.53    23695.23    210.06 o 
   3   1   1      381.10      358.51      6.28 o 
   4   1   1    10262.42    10595.02    106.44 o 
   5   1   1      384.66      346.70      7.54 o 
   6   1   1      707.41      704.27     11.15 o 
   7   1   1       24.89       32.24      3.67 o 
   8   1   1        0.64        0.00      4.90 o 
  -8   2   1       22.83       22.97      8.22 o 
  -7   2   1       22.37       18.64      3.53 o 
  -6   2   1      709.57      665.34     15.00 o 
  -5   2   1      345.94      340.34      7.21 o 
  -4   2   1     2345.59     2435.90     25.09 o 
  -3   2   1     1668.30     1664.79     17.35 o 
  -2   2   1     4974.36     4999.48     48.09 o 
  -1   2   1     6647.33     6239.87    200.57 o 
   0   2   1      715.33      700.87      6.94 o 
   1   2   1     5272.15     5366.24     53.68 o 
   2   2   1      236.42      244.98      4.66 o 
   3   2   1     9869.24     9709.65     88.16 o 
   4   2   1      370.22      376.60      6.93 o 
   5   2   1      490.22      518.11     10.00 o 
   6   2   1      272.82      254.27      6.40 o 
   7   2   1       14.68       18.27      3.19 o 
   8   2   1       64.91       52.87     14.59 o 
  -8   3   1        5.50        8.98      4.26 o 
  -7   3   1       57.57       63.15      6.07 o 
  -6   3   1      219.47      241.08      6.09 o 
  -5   3   1        1.95        1.17      1.60 o 
  -4   3   1      434.36      466.48      9.18 o 
  -3   3   1        8.18       10.12      1.37 o 
  -2   3   1     9783.74     9292.53     91.96 o 
  -1   3   1      798.15      731.08      8.40 o 
   0   3   1      217.75      223.99      2.84 o 
   1   3   1      215.03      225.34      4.02 o 
   2   3   1     4238.98     4339.03     49.33 o 
   3   3   1       88.44      126.55      3.52 o 
   4   3   1      895.28      814.92     11.74 o 
   5   3   1       52.96       49.78      3.37 o 
   6   3   1       54.46       52.83      3.90 o 
   7   3   1       16.26       13.93      3.95 o 
   8   3   1      132.80      126.36      8.47 o 
  -8   4   1       29.01       21.53      5.15 o 
  -7   4   1      172.55      173.00      8.32 o 
  -6   4   1      105.58       94.88      7.91 o 
  -5   4   1       81.46       79.75      3.43 o 
  -4   4   1       56.42       66.63      2.80 o 
  -3   4   1     3253.31     3294.38     31.82 o 
  -2   4   1      106.61      111.93      2.40 o 
  -1   4   1      477.66      495.56      7.92 o 
   0   4   1      549.52      575.38      7.01 o 
   1   4   1      814.51      814.26      9.52 o 
   2   4   1      769.53      728.04      9.69 o 
   3   4   1      487.09      486.55      7.61 o 
   4   4   1       61.22       66.39      3.13 o 
   5   4   1       16.45       15.28      2.33 o 
   6   4   1        0.16        0.00      1.85 o 
   7   4   1       11.71       14.28      4.35 o 
   8   4   1       53.97       60.57      8.33 o 
  -8   5   1       84.59       86.57      7.90 o 
  -7   5   1       13.31       14.68      3.95 o 
  -6   5   1      218.36      210.41      7.38 o 
  -5   5   1      247.22      243.97      5.54 o 
  -4   5   1      111.05      122.63      3.63 o 
  -3   5   1     1643.81     1830.88     18.94 o 
  -2   5   1     4351.29     4097.52     38.22 o 
  -1   5   1     1403.09     1518.77     16.54 o 
   0   5   1      665.26      611.86      8.54 o 
   1   5   1     1422.22     1428.08     15.70 o 
   2   5   1     4164.10     4123.17     39.56 o 
   3   5   1     3648.08     3982.51     38.09 o 
   4   5   1      974.81      898.65     15.17 o 
   5   5   1       24.12       30.38      2.87 o 
   6   5   1       85.88       84.42      5.14 o 
   7   5   1        0.61        0.00      3.37 o 
   8   5   1       10.50       10.82      4.61 o 
  -8   6   1       11.77        0.00      3.87 o 
  -7   6   1       29.21       45.76      7.81 o 
  -6   6   1       14.74        8.48      3.28 o 
  -5   6   1      234.82      243.86      7.31 o 
  -4   6   1       26.67       39.98      2.35 o 
  -3   6   1      102.86       84.47      2.63 o 
  -2   6   1       25.85       32.79      1.84 o 
  -1   6   1     1538.99     1496.91     16.62 o 
   0   6   1      457.15      445.82      6.95 o 
   1   6   1      150.81      159.61      3.25 o 
   2   6   1      880.15      874.67     10.03 o 
   3   6   1     1033.29     1002.55     11.81 o 
   4   6   1      118.52      128.09      3.69 o 
   5   6   1       35.06       30.91      3.29 o 
   6   6   1       49.04       55.64      6.76 o 
   7   6   1       36.44       23.64      4.90 o 
   8   6   1        0.11        4.12      4.27 o 
  -8   7   1       74.89       77.70      7.58 o 
  -7   7   1       38.20       30.39      5.47 o 
  -6   7   1       68.36       54.28      5.50 o 
  -5   7   1      373.34      426.83      9.90 o 
  -4   7   1      271.85      254.57      6.93 o 
  -3   7   1      296.68      290.28      5.42 o 
  -2   7   1      217.46      192.99      3.65 o 
  -1   7   1    12153.61    12594.64    123.93 o 
   0   7   1      409.62      348.39      6.75 o 
   1   7   1      966.44      947.19     11.53 o 
   2   7   1     1572.33     1523.55     16.01 o 
   3   7   1      800.44      937.29     11.31 o 
   4   7   1      685.81      633.84      9.73 o 
   5   7   1       45.47       61.29      3.74 o 
   6   7   1        1.05        0.00      2.76 o 
   7   7   1       14.08        7.22      3.69 o 
   8   7   1       95.02      106.51      8.86 o 
  -8   8   1        0.89        2.76      4.52 o 
  -7   8   1        4.85        3.54      3.79 o 
  -6   8   1       60.45       54.03      5.65 o 
  -5   8   1       62.19       72.03      5.84 o 
  -4   8   1        3.66        4.28      1.70 o 
  -3   8   1     2052.28     2035.45     21.23 o 
  -2   8   1       97.50      113.72      3.74 o 
  -1   8   1     1605.30     1602.54     18.22 o 
   0   8   1     1260.76     1294.35     21.50 o 
   1   8   1      733.03      870.67     11.05 o 
   2   8   1      474.42      472.17      6.68 o 
   3   8   1      643.18      582.05      8.11 o 
   4   8   1      136.71      140.86      5.33 o 
   5   8   1      823.35      800.26     14.64 o 
   6   8   1        4.36        0.00      3.00 o 
   7   8   1       87.78       92.13     15.43 o 
  -7   9   1        0.83        0.46      3.59 o 
  -6   9   1        6.85        4.09      3.37 o 
  -5   9   1      282.56      289.15     10.17 o 
  -4   9   1       25.38       37.03      3.42 o 
  -3   9   1     1843.05     2042.41     21.50 o 
  -2   9   1      927.32      994.76     11.62 o 
  -1   9   1      263.14      277.39      5.15 o 
   0   9   1        9.18       13.76      1.54 o 
   1   9   1     3399.76     3946.59     46.05 o 
   2   9   1      523.46      567.08      7.72 o 
   3   9   1     1899.47     1893.53     20.28 o 
   4   9   1        0.22        0.92      1.69 o 
   5   9   1      130.04      121.80      6.89 o 
   6   9   1        3.53        3.91      3.51 o 
   7   9   1        6.08        8.82      4.22 o 
  -7  10   1       64.48       69.16      7.27 o 
  -6  10   1      198.84      212.14      9.66 o 
  -5  10   1       17.90       11.82      3.51 o 
  -4  10   1       39.66       46.27      7.54 o 
  -3  10   1     1393.70     1431.23     16.24 o 
  -2  10   1      415.16      452.04      7.96 o 
  -1  10   1     1353.98     1363.47     16.46 o 
   0  10   1      499.58      577.55      8.57 o 
   1  10   1     1406.80     1511.10     17.91 o 
   2  10   1      130.55      144.83      3.63 o 
   3  10   1     1336.44     1312.01     17.18 o 
   4  10   1      133.33      123.96     11.63 o 
   5  10   1      117.25      115.70      6.92 o 
   6  10   1        6.66       10.07      3.88 o 
   7  10   1        1.27        0.97      3.72 o 
  -7  11   1        0.04        0.00      4.37 o 
  -6  11   1       42.30       26.12      4.91 o 
  -5  11   1        4.27        4.34      3.27 o 
  -4  11   1      577.13      574.72     14.37 o 
  -3  11   1      330.75      373.50      8.14 o 
  -2  11   1      478.95      455.64      7.01 o 
  -1  11   1      254.67      300.02      9.29 o 
   0  11   1      114.99      120.81      4.51 o 
   1  11   1      677.18      736.55     10.49 o 
   2  11   1      290.28      323.64      6.13 o 
   3  11   1       77.56      108.07      4.29 o 
   4  11   1     1469.15     1440.37     26.48 o 
   5  11   1       76.54       80.85      6.36 o 
   6  11   1        1.87        7.40      3.92 o 
   7  11   1        0.01        1.08      3.88 o 
  -7  12   1       13.84        8.61      4.53 o 
  -6  12   1       55.30       54.46      6.34 o 
  -5  12   1       15.25        8.80      3.68 o 
  -4  12   1       89.73       94.25      7.67 o 
  -3  12   1      338.96      336.08      9.17 o 
  -2  12   1      297.98      290.55      5.54 o 
  -1  12   1       97.08       84.09      3.26 o 
   0  12   1      312.39      264.29      5.63 o 
   1  12   1       27.04       27.77      2.27 o 
   2  12   1      220.22      215.29      5.19 o 
   3  12   1     1307.28     1351.17     24.09 o 
   4  12   1      715.21      734.93     21.48 o 
   5  12   1      117.20      123.49      9.77 o 
   6  12   1       22.29       29.74      5.10 o 
   7  12   1       98.55      105.06      8.77 o 
  -7  13   1       24.84       25.02      5.75 o 
  -6  13   1      177.99      184.77      9.77 o 
  -5  13   1       12.60       10.51      4.80 o 
  -4  13   1      996.90      995.74     20.97 o 
  -3  13   1       47.70       54.13      5.18 o 
  -2  13   1     2008.54     1943.63     21.28 o 
  -1  13   1      238.29      238.38      6.33 o 
   0  13   1      137.12      118.50      3.93 o 
   1  13   1      107.85      105.53      3.84 o 
   2  13   1     1943.27     1935.77     27.19 o 
   3  13   1      132.86      135.34      5.97 o 
   4  13   1        1.36        0.00      2.72 o 
   5  13   1        0.28        0.00      3.96 o 
   6  13   1        0.42        0.00      4.28 o 
  -6  14   1        8.88        9.02      5.41 o 
  -5  14   1      333.01      323.24     12.12 o 
  -4  14   1      202.79      225.25     12.92 o 
  -3  14   1       24.00       24.54      6.66 o 
  -2  14   1      100.36      117.65      4.44 o 
  -1  14   1      509.82      544.97      9.28 o 
   0  14   1      246.52      246.59      8.63 o 
   1  14   1      221.83      221.67      5.56 o 
   2  14   1      175.44      170.08      5.37 o 
   3  14   1      926.12      915.25     23.51 o 
   4  14   1      174.05      158.29      7.95 o 
   5  14   1       85.07       93.75      8.47 o 
   6  14   1        0.01        0.00      3.53 o 
  -6  15   1       51.18       39.63      6.22 o 
  -5  15   1        2.05        0.00      4.70 o 
  -4  15   1      412.56      428.35     15.60 o 
  -3  15   1       44.30       42.00      7.05 o 
  -2  15   1     1044.50     1042.87     16.94 o 
  -1  15   1      102.14       98.97      4.12 o 
   0  15   1      323.13      307.79      7.68 o 
   1  15   1      134.99      142.31      4.76 o 
   2  15   1      134.43      135.24      6.00 o 
   3  15   1      614.39      583.92     14.75 o 
   4  15   1      240.87      216.81     11.49 o 
   5  15   1      132.21      133.78      8.37 o 
   6  15   1        0.02        0.05      3.93 o 
  -6  16   1       41.72       42.02      6.37 o 
  -5  16   1      126.60      140.26      8.68 o 
  -4  16   1      218.87      189.28      9.17 o 
  -3  16   1      208.77      208.35     13.12 o 
  -2  16   1      378.02      385.56     11.31 o 
  -1  16   1      102.34      113.20      4.51 o 
   0  16   1       79.25       60.32      4.04 o 
   1  16   1      179.16      183.94      6.47 o 
   2  16   1     1383.02     1337.64     21.15 o 
   3  16   1      289.70      293.42     16.23 o 
   4  16   1       31.18       26.25      4.61 o 
   5  16   1        7.48        0.00      4.24 o 
   6  16   1        6.54        2.64      7.54 o 
  -5  17   1      163.43      162.19      9.29 o 
  -4  17   1        6.87        5.00      5.37 o 
  -3  17   1       34.63       35.17      4.83 o 
  -2  17   1       23.07       15.05      3.65 o 
  -1  17   1      334.51      325.32      8.64 o 
   0  17   1      244.00      221.34      6.17 o 
   1  17   1       68.54       57.94      5.96 o 
   2  17   1       45.34       36.84      6.72 o 
   3  17   1       92.29       95.77      6.80 o 
   4  17   1      223.31      228.99     12.23 o 
   5  17   1       51.17       58.46      7.81 o 
  -5  18   1       17.95       14.78      4.79 o 
  -4  18   1       48.40       57.73      7.59 o 
  -3  18   1      301.55      334.40     11.67 o 
  -2  18   1       33.76       36.48      4.76 o 
  -1  18   1      168.52      163.61      9.97 o 
   0  18   1       19.14       10.75      1.98 o 
   1  18   1       33.63       35.90      4.06 o 
   2  18   1        3.95        3.76      3.11 o 
   3  18   1      309.27      301.11     11.00 o 
   4  18   1       76.94       73.50      7.10 o 
   5  18   1      111.85      123.12      8.64 o 
  -4  19   1       51.45       54.92      6.42 o 
  -3  19   1       16.91       21.48      4.64 o 
  -2  19   1       11.07       10.76      3.60 o 
  -1  19   1      242.27      267.52      9.56 o 
   0  19   1       86.53       99.66      6.20 o 
   1  19   1       11.25       11.26      3.50 o 
   2  19   1       12.41       10.00      7.71 o 
   3  19   1        0.82        0.99      3.70 o 
   4  19   1       66.84       64.66      6.98 o 
  -4  20   1       38.98       36.89      8.09 o 
  -3  20   1       43.17       51.63      5.95 o 
  -2  20   1        1.25        0.99      4.49 o 
  -1  20   1      262.88      282.04     10.95 o 
   0  20   1       95.97      103.74      8.63 o 
   1  20   1        1.07        1.00      3.15 o 
   2  20   1       81.56       92.63      7.11 o 
   3  20   1       95.25      111.12      8.44 o 
  -3  21   1       45.75       50.37      6.33 o 
  -2  21   1       60.62       58.90      6.10 o 
  -1  21   1       14.65       17.46      5.71 o 
   0  21   1        1.52        0.00      6.21 o 
   1  21   1       45.97       38.58      6.31 o 
   2  21   1       39.52       33.53      5.24 o 
   3  21   1       96.51      112.67      8.27 o 
  -2  22   1       16.10        5.42      4.07 o 
  -1  22   1       63.90       69.79     10.03 o 
  -8   0   2        0.17        1.53      6.29 o 
  -6   0   2      295.02      289.15     16.16 o 
  -4   0   2       49.82       24.90      5.40 o 
  -2   0   2    81750.25    77205.24   1673.40 o 
   0   0   2       40.01        8.02      1.08 o 
   2   0   2    43007.56    36383.14    562.05 o 
   4   0   2     7507.02     7887.04    128.22 o 
   6   0   2     1259.15     1216.82     22.80 o 
   8   0   2      391.25      351.32     15.58 o 
  -8   1   2       32.17       21.12      8.70 o 
  -7   1   2       40.59       43.55      4.42 o 
  -6   1   2      237.09      228.59      5.93 o 
  -5   1   2        9.75        4.20      1.61 o 
  -4   1   2      668.27      648.45      8.93 o 
  -3   1   2        2.24        2.23      0.97 o 
  -2   1   2    18504.85    17939.98    159.45 o 
  -1   1   2     4801.19     4498.35    178.78 o 
   0   1   2     4439.61     4387.80     39.99 o 
   1   1   2     1905.32     1762.95     17.07 o 
   2   1   2      422.12      450.82      5.87 o 
   3   1   2       69.53       80.02      2.64 o 
   4   1   2      249.61      224.38      5.04 o 
   5   1   2      415.31      423.05      7.60 o 
   6   1   2      183.21      189.28      7.36 o 
   7   1   2       10.53       10.11      2.85 o 
   8   1   2       32.85       34.71      7.14 o 
  -8   2   2        9.12        9.03      7.41 o 
  -7   2   2       18.58       23.28      4.26 o 
  -6   2   2      304.91      317.82      6.97 o 
  -5   2   2       80.62       78.75      3.37 o 
  -4   2   2      429.93      393.08      7.09 o 
  -3   2   2       72.41       94.80      2.64 o 
  -2   2   2     5723.26     5834.09     53.19 o 
  -1   2   2     4852.22     4828.43     53.61 o 
   0   2   2    25432.06    22656.49    465.79 o 
   1   2   2      111.75      111.52      2.69 o 
   2   2   2     6650.02     7049.06     64.10 o 
   3   2   2     1677.92     1610.85     17.11 o 
   4   2   2      510.75      559.92      8.30 o 
   5   2   2      513.87      505.51      8.42 o 
   6   2   2     1443.96     1470.28     18.43 o 
   7   2   2       28.26       38.35      5.37 o 
   8   2   2        9.51        0.00      5.30 o 
  -8   3   2       39.17       34.01      9.51 o 
  -7   3   2       78.12       85.48      9.77 o 
  -6   3   2        6.19        8.23      2.87 o 
  -5   3   2     1000.18      950.04     12.49 o 
  -4   3   2     1201.40     1331.98     15.20 o 
  -3   3   2      322.12      345.95      5.47 o 
  -2   3   2     3819.80     3759.53     35.06 o 
  -1   3   2     1302.88     1472.04     17.76 o 
   0   3   2     1093.55     1059.60     10.45 o 
   1   3   2      368.34      304.87      5.63 o 
   2   3   2      390.33      429.76      5.71 o 
   3   3   2      701.37      796.47     10.83 o 
   4   3   2       92.44       96.82      3.38 o 
   5   3   2        6.19        2.78      1.73 o 
   6   3   2       12.01       16.39      2.94 o 
   7   3   2      474.13      471.38     12.76 o 
   8   3   2       79.02       70.55      9.24 o 
  -8   4   2        0.11        0.00      3.77 o 
  -7   4   2       69.61       62.13     12.33 o 
  -6   4   2       21.74       18.99      3.29 o 
  -5   4   2       12.03       10.71      1.90 o 
  -4   4   2        2.60        0.38      1.19 o 
  -3   4   2      960.62     1008.89     11.49 o 
  -2   4   2       25.58       21.30      1.41 o 
  -1   4   2      813.23      790.50      8.33 o 
   0   4   2      237.60      241.60      3.33 o 
   1   4   2     4763.56     4778.40     48.25 o 
   2   4   2       30.68       40.43      1.68 o 
   3   4   2      443.22      412.57      6.23 o 
   4   4   2        5.40        6.26      1.66 o 
   5   4   2      110.92      125.68      4.16 o 
   6   4   2      204.33      206.90      6.63 o 
   7   4   2      124.09      127.31      7.86 o 
   8   4   2        4.13        1.29      3.95 o 
  -8   5   2       35.03       37.49      7.54 o 
  -7   5   2       11.09        5.99      3.71 o 
  -6   5   2      262.31      256.20     10.85 o 
  -5   5   2      344.36      302.20      8.67 o 
  -4   5   2      233.94      238.67      5.24 o 
  -3   5   2       27.76       37.91      2.07 o 
  -2   5   2       22.53       17.94      1.36 o 
  -1   5   2     4003.24     3991.72     36.86 o 
   0   5   2     1111.80     1151.91     11.76 o 
   1   5   2    10591.97    10123.80     91.03 o 
   2   5   2      253.40      217.15      5.14 o 
   3   5   2     1728.72     1788.91     20.64 o 
   4   5   2      136.85      152.57      4.48 o 
   5   5   2      366.10      400.21      9.46 o 
   6   5   2      186.54      200.46      7.16 o 
   7   5   2       39.96       39.36      5.49 o 
   8   5   2       33.94       42.58      6.29 o 
  -8   6   2        0.00        1.52      4.04 o 
  -7   6   2        8.97       10.05      3.94 o 
  -6   6   2      132.97      154.66      7.00 o 
  -5   6   2      378.14      349.91      8.82 o 
  -4   6   2      137.14      149.25      3.75 o 
  -3   6   2       23.32       24.45      1.58 o 
  -2   6   2       36.74       41.72      2.18 o 
  -1   6   2     2907.77     3110.30     29.29 o 
   0   6   2       95.36       90.26      2.18 o 
   1   6   2      492.55      446.43      5.72 o 
   2   6   2      109.49      108.30      3.10 o 
   3   6   2      467.47      490.05      7.04 o 
   4   6   2        1.03        2.24      1.50 o 
   5   6   2       28.22       26.80      3.41 o 
   6   6   2      143.86      138.08      7.36 o 
   7   6   2        0.71        2.36      3.56 o 
   8   6   2        1.34        0.00      4.03 o 
  -8   7   2       22.87       24.88      5.19 o 
  -7   7   2        6.62        5.92      3.85 o 
  -6   7   2      148.72      147.63      7.61 o 
  -5   7   2      483.66      461.61     10.44 o 
  -4   7   2      143.66      170.97      6.05 o 
  -3   7   2       78.69       91.52      2.75 o 
  -2   7   2      198.67      215.43      4.19 o 
  -1   7   2       17.05       12.82      1.23 o 
   0   7   2      362.90      390.00      5.84 o 
   1   7   2      733.35      659.34      7.91 o 
   2   7   2      295.42      326.18      5.50 o 
   3   7   2      185.45      240.02      4.62 o 
   4   7   2        1.35        1.38      1.51 o 
   5   7   2      448.85      443.12      8.91 o 
   6   7   2       37.06       43.37      5.07 o 
   7   7   2       36.89       40.58      5.62 o 
   8   7   2       12.91        6.63      4.58 o 
  -8   8   2        1.73        3.61      4.33 o 
  -7   8   2       17.06       13.96      4.29 o 
  -6   8   2      227.69      233.67      9.60 o 
  -5   8   2       25.61       36.10      5.50 o 
  -4   8   2      118.72       96.49      7.24 o 
  -3   8   2      267.12      272.27      4.88 o 
  -2   8   2       18.47       29.48      1.88 o 
  -1   8   2       11.87        8.39      1.12 o 
   0   8   2     6465.99     6452.56     64.81 o 
   1   8   2      422.29      433.51      6.01 o 
   2   8   2      989.01      946.62     12.16 o 
   3   8   2       42.53       48.75      2.43 o 
   4   8   2        0.30        3.53      1.66 o 
   5   8   2        5.66        5.62      2.16 o 
   6   8   2      366.10      369.99     12.28 o 
   7   8   2       50.88       58.38      6.41 o 
  -7   9   2        0.20        3.11      3.77 o 
  -6   9   2      184.36      159.32      8.24 o 
  -5   9   2       69.44       77.03     10.20 o 
  -4   9   2       53.89       47.17      3.76 o 
  -3   9   2     1745.24     1875.27     21.55 o 
  -2   9   2      360.45      383.38      6.44 o 
  -1   9   2      103.39      113.59      2.96 o 
   0   9   2     1049.53     1184.25     14.28 o 
   1   9   2      400.55      376.64      5.71 o 
   2   9   2      895.12      883.86     12.80 o 
   3   9   2        0.15        2.93      1.79 o 
   4   9   2       62.39       53.18      3.46 o 
   5   9   2       18.84       15.73      3.40 o 
   6   9   2        4.77        5.81      3.58 o 
   7   9   2       11.88        3.62      3.78 o 
  -7  10   2       11.28        7.92      5.31 o 
  -6  10   2      263.07      264.33     10.67 o 
  -5  10   2       11.88       16.48      3.76 o 
  -4  10   2     1319.22     1361.31     20.84 o 
  -3  10   2       68.03       65.21      4.09 o 
  -2  10   2      116.54      137.47      3.37 o 
  -1  10   2      217.41      229.36      4.73 o 
   0  10   2     3129.28     3099.69     33.17 o 
   1  10   2       52.27       35.54      1.97 o 
   2  10   2     1504.45     1519.74     33.39 o 
   3  10   2        0.80        0.56      1.63 o 
   4  10   2      129.06      114.05      4.55 o 
   5  10   2      466.09      457.80     17.91 o 
   6  10   2       24.78       25.96      4.77 o 
   7  10   2      176.62      164.11     11.46 o 
  -7  11   2        0.10        0.00      3.91 o 
  -6  11   2      207.49      186.89      9.34 o 
  -5  11   2       24.56       17.03      4.85 o 
  -4  11   2      363.22      380.91     14.29 o 
  -3  11   2      113.73      135.75      5.17 o 
  -2  11   2       27.21       32.56      2.21 o 
  -1  11   2        2.40        8.98      1.33 o 
   0  11   2      214.41      218.92      4.82 o 
   1  11   2      644.48      604.25      9.97 o 
   2  11   2      223.17      239.89      4.87 o 
   3  11   2      479.56      475.56      8.88 o 
   4  11   2       11.77       10.28      2.72 o 
   5  11   2      249.09      259.33     12.74 o 
   6  11   2       21.36       21.78      4.69 o 
   7  11   2        0.51        1.97      4.11 o 
  -7  12   2       46.65       42.33      7.77 o 
  -6  12   2        1.25       10.92      5.15 o 
  -5  12   2      292.85      308.02     17.25 o 
  -4  12   2       55.60       54.42      5.44 o 
  -3  12   2       46.18       48.58      3.75 o 
  -2  12   2      922.29      890.39     13.53 o 
  -1  12   2       27.90       28.06      1.97 o 
   0  12   2      940.21      968.70     12.99 o 
   1  12   2      648.68      647.47      9.87 o 
   2  12   2      873.00      885.37     13.03 o 
   3  12   2       33.16       36.42      3.80 o 
   4  12   2       51.43       50.71      5.17 o 
   5  12   2       70.77       71.30      6.46 o 
   6  12   2      249.60      257.23     13.78 o 
   7  12   2       33.07       31.92      7.63 o 
  -7  13   2       37.45       46.83      9.67 o 
  -6  13   2      265.77      269.11     11.37 o 
  -5  13   2       25.94       32.84      5.27 o 
  -4  13   2      550.93      562.73     16.46 o 
  -3  13   2       12.80       10.81      2.98 o 
  -2  13   2        1.86        5.72      1.97 o 
  -1  13   2       15.31       12.80      1.79 o 
   0  13   2      381.47      374.40      8.29 o 
   1  13   2     2592.27     2582.49     26.67 o 
   2  13   2      161.33      163.79      5.96 o 
   3  13   2      129.18      132.74      8.65 o 
   4  13   2      162.18      155.00      7.69 o 
   5  13   2       16.95       14.90      4.68 o 
   6  13   2        2.85        7.66      3.84 o 
  -6  14   2        0.01        0.00      6.61 o 
  -5  14   2      361.70      327.58     12.14 o 
  -4  14   2       60.82       73.33      6.42 o 
  -3  14   2      697.55      698.98     16.25 o 
  -2  14   2      196.16      212.90      7.85 o 
  -1  14   2      166.71      168.63      4.58 o 
   0  14   2      383.02      340.54      8.84 o 
   1  14   2      137.26      123.43      3.89 o 
   2  14   2      589.76      592.26     14.83 o 
   3  14   2      326.60      340.73      9.27 o 
   4  14   2       91.63       89.90      6.77 o 
   5  14   2       41.53       38.40      5.47 o 
   6  14   2        4.53        2.71      3.86 o 
  -6  15   2        9.24        7.58      4.47 o 
  -5  15   2      358.90      356.65     12.76 o 
  -4  15   2      579.12      581.50     15.64 o 
  -3  15   2      865.22      862.80     18.72 o 
  -2  15   2      329.93      312.11      8.08 o 
  -1  15   2      984.52      985.99     12.80 o 
   0  15   2      282.63      261.01      6.23 o 
   1  15   2        0.34        1.84      1.86 o 
   2  15   2      946.03      948.10     14.51 o 
   3  15   2       68.80       72.63      8.02 o 
   4  15   2        0.02        1.50      3.08 o 
   5  15   2       17.79       19.71      6.94 o 
   6  15   2        9.90        4.61      3.97 o 
  -6  16   2       14.02        6.50      4.62 o 
  -5  16   2      489.17      498.01     19.46 o 
  -4  16   2      332.28      333.06     11.68 o 
  -3  16   2      488.09      490.09     13.55 o 
  -2  16   2      263.06      278.86     11.13 o 
  -1  16   2      184.54      181.71      5.44 o 
   0  16   2      298.07      330.74     11.15 o 
   1  16   2      450.84      443.73      8.97 o 
   2  16   2       86.67       75.27      4.32 o 
   3  16   2      121.58      111.88      6.91 o 
   4  16   2       11.18       12.00      4.94 o 
   5  16   2       23.73       29.58      5.91 o 
  -5  17   2        5.77        4.50      4.53 o 
  -4  17   2       23.68       23.54      4.91 o 
  -3  17   2       41.53       51.40      5.56 o 
  -2  17   2        0.98        1.44      2.76 o 
  -1  17   2      135.50      134.43      5.53 o 
   0  17   2      153.25      127.09      4.78 o 
   1  17   2      735.52      768.10     12.76 o 
   2  17   2      291.57      272.07      8.37 o 
   3  17   2       20.11       23.50      4.34 o 
   4  17   2        1.16        2.37      3.61 o 
   5  17   2        3.21        7.21      4.92 o 
  -5  18   2        9.83       14.00      4.89 o 
  -4  18   2        3.14        0.95      3.79 o 
  -3  18   2        5.07        6.28      3.40 o 
  -2  18   2       11.79        4.42      3.08 o 
  -1  18   2       26.26       27.00      3.35 o 
   0  18   2      125.14      138.76      5.99 o 
   1  18   2       71.81       57.56      4.08 o 
   2  18   2      196.72      231.06      9.25 o 
   3  18   2       52.30       48.44      6.59 o 
   4  18   2        7.62       12.57      6.57 o 
   5  18   2       21.09       16.07      5.06 o 
  -4  19   2       11.49       17.82      4.98 o 
  -3  19   2        1.69        0.52      3.37 o 
  -2  19   2       82.55       70.62      6.21 o 
  -1  19   2        7.70       10.89      3.49 o 
   0  19   2      100.72       92.76      6.01 o 
   1  19   2      119.10       94.82      5.57 o 
   2  19   2       53.26       60.15      5.91 o 
   3  19   2        8.86        4.01      3.64 o 
   4  19   2       13.75        9.34      4.22 o 
  -4  20   2      123.75      129.11      8.72 o 
  -3  20   2       13.49       13.96      5.35 o 
  -2  20   2       15.08       18.62      4.23 o 
  -1  20   2      130.64      141.32      9.97 o 
   0  20   2       78.72      100.59      6.63 o 
   1  20   2       16.69       19.65      5.73 o 
   2  20   2       50.77       63.18      6.26 o 
   3  20   2       27.91       33.87      5.46 o 
  -3  21   2        4.58        2.34      3.90 o 
  -2  21   2        6.23        0.00      3.43 o 
  -1  21   2      200.38      188.55     11.28 o 
   0  21   2        0.62        0.32      6.37 o 
   1  21   2      215.07      208.72     11.42 o 
   2  21   2       62.03       64.06      6.58 o 
   3  21   2       32.62       37.84      5.84 o 
  -1  22   2        0.55        5.63      5.19 o 
   0  22   2      111.35      133.79     15.31 o 
   1  22   2        1.77        3.55      5.80 o 
  -7   0   3        2.69        8.87      6.21 o 
  -5   0   3      376.01      413.59     10.24 o 
  -3   0   3       87.27       88.94      4.51 o 
  -1   0   3    20666.93    19596.95    588.74 o 
   1   0   3     3031.11     2895.20     38.09 o 
   3   0   3      597.27      655.16     12.05 o 
   5   0   3     1184.37     1170.53     26.75 o 
   7   0   3        4.86        0.55      4.23 o 
  -8   1   3        0.06        2.29      4.70 o 
  -7   1   3       86.14       74.62      7.66 o 
  -6   1   3       67.62       70.34      4.46 o 
  -5   1   3       51.40       54.75      4.01 o 
  -4   1   3       46.54       52.61      4.14 o 
  -3   1   3      163.46      157.71      4.86 o 
  -2   1   3    39376.57    38080.18    521.12 o 
  -1   1   3    12501.57    12229.81    120.02 o 
   0   1   3        8.03        1.96      0.61 o 
   1   1   3     1934.00     1947.49     20.35 o 
   2   1   3     9767.82    10051.36     99.54 o 
   3   1   3      649.99      647.42      8.47 o 
   4   1   3     3419.86     3754.83     37.01 o 
   5   1   3        1.38        4.23      1.77 o 
   6   1   3     1532.63     1533.71     19.11 o 
   7   1   3        0.37        0.00      2.88 o 
   8   1   3      347.41      331.57     12.76 o 
  -8   2   3       15.99       17.41      7.82 o 
  -7   2   3       48.78       67.43      5.32 o 
  -6   2   3       12.02       14.21      3.26 o 
  -5   2   3       10.85       16.18      2.05 o 
  -4   2   3     2104.54     2322.18     23.97 o 
  -3   2   3      297.19      285.95      4.65 o 
  -2   2   3     3017.82     3184.50     32.78 o 
  -1   2   3      962.50      886.14     11.36 o 
   0   2   3    21279.24    20123.23    194.37 o 
   1   2   3      152.89      173.34      3.25 o 
   2   2   3     1763.06     1884.57     18.85 o 
   3   2   3     4091.97     4201.52     40.09 o 
   4   2   3      273.63      316.27      5.93 o 
   5   2   3      326.76      287.85      6.24 o 
   6   2   3      510.54      517.99     10.48 o 
   7   2   3        0.92        0.00      2.43 o 
   8   2   3       46.04       41.86      7.75 o 
  -8   3   3      101.24      120.65     14.10 o 
  -7   3   3      199.62      195.69      7.54 o 
  -6   3   3      273.58      288.72      9.40 o 
  -5   3   3      249.44      245.90      8.01 o 
  -4   3   3     2881.01     2919.34     29.24 o 
  -3   3   3      457.44      471.40      6.42 o 
  -2   3   3     1783.45     1670.05     16.58 o 
  -1   3   3      397.50      374.35      5.98 o 
   0   3   3     1776.06     1623.81     15.60 o 
   1   3   3     3317.52     3378.92     34.70 o 
   2   3   3     2225.59     2130.77     23.19 o 
   3   3   3      370.26      391.16      6.04 o 
   4   3   3     3311.76     3336.88     33.41 o 
   5   3   3      500.61      499.58      8.47 o 
   6   3   3      247.34      260.46      7.33 o 
   7   3   3        1.56        4.41      2.72 o 
   8   3   3       51.13       31.82      7.15 o 
  -8   4   3        0.06        0.00      6.29 o 
  -7   4   3       41.10       27.83      3.98 o 
  -6   4   3       19.83       30.47      3.68 o 
  -5   4   3       26.54       26.18      3.04 o 
  -4   4   3       19.78       13.54      1.59 o 
  -3   4   3     1816.06     1917.17     19.52 o 
  -2   4   3      112.75      108.47      2.54 o 
  -1   4   3      616.44      585.66      8.51 o 
   0   4   3      519.04      512.07      5.93 o 
   1   4   3     2239.01     2233.11     23.84 o 
   2   4   3      212.21      207.71      3.51 o 
   3   4   3       45.18       45.42      2.22 o 
   4   4   3      597.17      530.47      8.10 o 
   5   4   3       74.52       78.33      4.54 o 
   6   4   3      208.52      181.73      8.76 o 
   7   4   3       20.68       14.28      3.67 o 
   8   4   3       21.04       40.33      7.86 o 
  -8   5   3       71.38       99.27      8.34 o 
  -7   5   3       32.28       20.52      4.47 o 
  -6   5   3       75.82       81.77      5.34 o 
  -5   5   3      217.43      227.09      7.32 o 
  -4   5   3      105.59      107.67      3.17 o 
  -3   5   3      316.61      348.65      5.19 o 
  -2   5   3     3465.83     3257.05     34.18 o 
  -1   5   3     3062.47     3064.81     28.74 o 
   0   5   3      724.27      664.16      7.49 o 
   1   5   3      543.51      552.34      6.62 o 
   2   5   3     1246.20     1157.36     12.54 o 
   3   5   3       27.20       30.50      1.81 o 
   4   5   3     1058.90     1041.55     16.17 o 
   5   5   3        6.15        8.44      2.19 o 
   6   5   3       10.12        9.34      2.52 o 
   7   5   3        9.47        8.46      4.00 o 
   8   5   3      105.70      105.29      8.58 o 
  -8   6   3        8.73        5.61      4.38 o 
  -7   6   3       88.19       78.12      9.04 o 
  -6   6   3        0.57        0.98      2.38 o 
  -5   6   3       81.18       86.09      4.70 o 
  -4   6   3      219.25      243.77      5.38 o 
  -3   6   3     1026.60     1046.73     11.79 o 
  -2   6   3        2.58        3.01      0.75 o 
  -1   6   3      152.93      110.75      2.34 o 
   0   6   3      111.10      114.86      2.49 o 
   1   6   3      124.73      130.77      2.61 o 
   2   6   3     2095.08     2318.49     23.10 o 
   3   6   3       90.24       61.31      2.35 o 
   4   6   3       87.24       69.69      3.46 o 
   5   6   3      324.92      312.68      8.28 o 
   6   6   3        5.11        3.91      2.46 o 
   7   6   3        0.05        0.00      4.82 o 
   8   6   3        0.07        1.70      4.04 o 
  -8   7   3        7.73        4.99      4.53 o 
  -7   7   3       87.30       71.86      7.00 o 
  -6   7   3      288.67      284.44      8.67 o 
  -5   7   3      170.68      161.94      7.35 o 
  -4   7   3       38.55       46.79      4.29 o 
  -3   7   3     2672.88     2819.98     27.81 o 
  -2   7   3     1253.23     1207.53     12.94 o 
  -1   7   3       26.47       33.92      2.28 o 
   0   7   3      166.99      196.94      3.51 o 
   1   7   3     4375.30     4509.71     42.08 o 
   2   7   3      261.15      277.54      4.50 o 
   3   7   3       67.69       74.02      2.77 o 
   4   7   3      425.27      425.15      9.35 o 
   5   7   3        1.51        2.33      1.84 o 
   6   7   3       73.66       67.54      4.96 o 
   7   7   3        2.94        0.00      3.49 o 
  -8   8   3        6.82        0.67      4.19 o 
  -7   8   3       92.81       98.72      7.31 o 
  -6   8   3       83.31       78.45      6.57 o 
  -5   8   3       23.30       22.07      3.17 o 
  -4   8   3       23.26       23.11      2.78 o 
  -3   8   3     2302.47     2289.05     29.25 o 
  -2   8   3       78.59       94.07      2.46 o 
  -1   8   3    14963.57    15738.13    140.59 o 
   0   8   3      458.20      511.22      7.51 o 
   1   8   3      532.50      626.12      7.87 o 
   2   8   3       49.35       49.64      2.74 o 
   3   8   3      397.21      371.52      8.20 o 
   4   8   3       47.88       44.85      3.19 o 
   5   8   3      340.10      351.21     11.17 o 
   6   8   3        5.37        3.58      3.35 o 
   7   8   3       48.85       44.49      6.15 o 
  -7   9   3        0.03        0.00      3.41 o 
  -6   9   3        3.67        3.30      3.46 o 
  -5   9   3       14.30       11.86      3.87 o 
  -4   9   3       42.84       42.84      4.21 o 
  -3   9   3       39.46       43.67      5.55 o 
  -2   9   3       30.79       34.13      1.84 o 
  -1   9   3     4887.43     5354.66     49.80 o 
   0   9   3       37.75       40.17      2.46 o 
   1   9   3     2017.44     2189.77     22.12 o 
   2   9   3       25.94       32.01      1.89 o 
   3   9   3       10.34       18.85      2.60 o 
   4   9   3        0.29        1.99      1.84 o 
   5   9   3       86.66       95.04      4.60 o 
   6   9   3       38.25       48.10      7.85 o 
   7   9   3       58.87       52.54      6.57 o 
  -7  10   3       17.57       23.53      6.06 o 
  -6  10   3       69.15       64.59      8.09 o 
  -5  10   3        4.14        0.48      3.41 o 
  -4  10   3      178.86      188.76      6.43 o 
  -3  10   3       59.46       43.47      5.91 o 
  -2  10   3       22.79       24.49      1.69 o 
  -1  10   3      135.56      120.20      3.15 o 
   0  10   3     1173.45     1293.16     14.27 o 
   1  10   3      399.31      465.76      6.96 o 
   2  10   3       48.19       55.11      2.46 o 
   3  10   3     2248.54     2312.26     65.34 o 
   4  10   3       11.37       12.25      2.32 o 
   5  10   3      484.11      489.38     18.46 o 
   6  10   3       65.37       62.44     16.80 o 
   7  10   3        0.06        2.86      4.84 o 
  -7  11   3        3.19        2.02      3.87 o 
  -6  11   3       26.94       32.90      5.18 o 
  -5  11   3      259.66      264.33     10.04 o 
  -4  11   3      230.50      254.55      7.62 o 
  -3  11   3       12.82       17.76      2.64 o 
  -2  11   3      133.75      109.17      4.77 o 
  -1  11   3      233.63      238.54      4.84 o 
   0  11   3      200.33      231.40      5.15 o 
   1  11   3      419.92      497.37      7.31 o 
   2  11   3      621.20      619.91     10.15 o 
   3  11   3      447.75      474.69      9.05 o 
   4  11   3      244.13      254.98      6.78 o 
   5  11   3       75.03       60.07      5.90 o 
   6  11   3        2.91        3.02      3.58 o 
   7  11   3       56.52       72.99      7.52 o 
  -7  12   3       32.15       23.83      5.55 o 
  -6  12   3       49.01       53.59      6.27 o 
  -5  12   3       15.70       16.86      4.13 o 
  -4  12   3       61.32       66.35      4.71 o 
  -3  12   3      115.73      118.83     10.08 o 
  -2  12   3      342.76      367.09      8.30 o 
  -1  12   3      513.48      482.65      7.26 o 
   0  12   3      121.36      108.57      3.30 o 
   1  12   3       30.35       33.66      2.39 o 
   2  12   3     2409.95     2336.92     29.86 o 
   3  12   3      274.58      265.86      7.74 o 
   4  12   3        5.79        2.95      2.64 o 
   5  12   3      122.55      121.79      7.54 o 
   6  12   3        0.96        0.00      3.15 o 
   7  12   3        1.11        3.81      4.29 o 
  -7  13   3      113.97      100.05     10.80 o 
  -6  13   3      103.06      117.91      8.26 o 
  -5  13   3        3.53        1.64      3.51 o 
  -4  13   3      153.87      146.83     10.65 o 
  -3  13   3      545.08      576.97     11.75 o 
  -2  13   3     3162.31     3105.69     39.34 o 
  -1  13   3      131.55      135.47      3.79 o 
   0  13   3       20.38       18.89      2.28 o 
   1  13   3      493.11      471.77      7.56 o 
   2  13   3        3.91        9.16      2.12 o 
   3  13   3       93.60       90.19      4.51 o 
   4  13   3      279.94      292.91     16.41 o 
   5  13   3        6.50        6.38      3.59 o 
   6  13   3       54.62       70.74      7.17 o 
  -6  14   3       37.72       35.43      7.63 o 
  -5  14   3       17.75       26.21      5.89 o 
  -4  14   3       47.26       62.14      6.09 o 
  -3  14   3      474.09      492.71     10.95 o 
  -2  14   3      151.52      126.41      6.06 o 
  -1  14   3      341.86      319.03      6.88 o 
   0  14   3     1291.16     1229.24     25.07 o 
   1  14   3        3.71        7.11      2.02 o 
   2  14   3      739.21      778.90     17.97 o 
   3  14   3      111.64      116.16      5.10 o 
   4  14   3       13.04        8.31      3.47 o 
   5  14   3       51.13       53.97      6.06 o 
   6  14   3       11.05       16.75      4.77 o 
  -6  15   3      318.02      356.57     13.68 o 
  -5  15   3       14.68       17.59      8.14 o 
  -4  15   3      477.16      503.23     18.08 o 
  -3  15   3      320.36      302.28     10.44 o 
  -2  15   3      137.56      127.31      9.60 o 
  -1  15   3      216.43      218.12      5.94 o 
   0  15   3     1000.79     1066.38     14.48 o 
   1  15   3       30.39       25.82      3.72 o 
   2  15   3     1906.67     1939.96     27.82 o 
   3  15   3      255.07      247.85     12.17 o 
   4  15   3      219.41      241.44     10.02 o 
   5  15   3        7.25        1.04      3.49 o 
   6  15   3        0.09        2.48      4.15 o 
  -6  16   3        1.69        4.59      5.28 o 
  -5  16   3       10.84       12.90      4.68 o 
  -4  16   3        5.48        1.26      3.54 o 
  -3  16   3       54.08       59.44     10.31 o 
  -2  16   3       59.89       79.49      7.51 o 
  -1  16   3       29.48       35.97      5.58 o 
   0  16   3      778.43      764.96     11.04 o 
   1  16   3       23.96       20.35      2.81 o 
   2  16   3      131.47      146.01      7.19 o 
   3  16   3      352.55      345.06     14.02 o 
   4  16   3       13.91       20.59      4.53 o 
   5  16   3      165.47      158.75      8.97 o 
  -5  17   3        0.62        0.00      7.94 o 
  -4  17   3      114.19       99.49      7.57 o 
  -3  17   3        5.53        7.41      3.55 o 
  -2  17   3      768.78      716.72     16.44 o 
  -1  17   3      147.13      151.61      5.92 o 
   0  17   3       50.30       47.52      4.19 o 
   1  17   3       52.13       63.21      4.12 o 
   2  17   3      115.56      118.90      5.98 o 
   3  17   3        5.46        3.57      3.51 o 
   4  17   3       53.88       72.75     13.94 o 
   5  17   3        0.83        0.00      4.14 o 
  -5  18   3        8.95       12.18      5.22 o 
  -4  18   3       27.77       33.29      5.74 o 
  -3  18   3      616.30      615.84     16.13 o 
  -2  18   3        3.43        0.27      2.90 o 
  -1  18   3       45.99       59.45      5.79 o 
   0  18   3        0.15        0.97      2.61 o 
   1  18   3        6.84       10.90      2.55 o 
   2  18   3       19.17       14.73      3.94 o 
   3  18   3      242.66      266.04     10.58 o 
   4  18   3        1.04        0.00      3.55 o 
  -4  19   3        0.10        0.13      3.75 o 
  -3  19   3       17.66       19.10      4.39 o 
  -2  19   3       31.94       22.60      7.17 o 
  -1  19   3        2.29        3.86      3.10 o 
   0  19   3        9.90        5.89      3.04 o 
   1  19   3       58.06       55.43      4.24 o 
   2  19   3        5.89        3.67      4.76 o 
   3  19   3        0.47        3.42      3.85 o 
   4  19   3       54.94       49.83      6.30 o 
  -3  20   3      127.48      144.85      8.56 o 
  -2  20   3       91.78       87.71      6.87 o 
  -1  20   3      270.62      242.53     12.17 o 
   0  20   3      100.75      103.07      6.70 o 
   1  20   3        5.50        1.02      3.22 o 
   2  20   3       33.76       48.81      5.75 o 
   3  20   3      162.05      198.61     10.36 o 
  -3  21   3       11.01       11.39      4.36 o 
  -2  21   3       79.56       76.95      8.96 o 
  -1  21   3       12.28       10.25      4.91 o 
   0  21   3       22.16       18.40      3.99 o 
   1  21   3       29.03       29.50      7.25 o 
   2  21   3       44.69       45.63      5.89 o 
  -1  22   3       55.75       70.19      8.71 o 
   0  22   3       38.61       44.08     11.28 o 
   1  22   3       37.45       22.65      7.41 o 
  -8   0   4       92.72       85.27     13.30 o 
  -6   0   4        4.25        0.00      2.46 o 
  -4   0   4      185.76      246.27     15.72 o 
  -2   0   4     9055.80     8919.05    113.56 o 
   0   0   4    15089.90    15339.77    193.26 o 
   2   0   4    10339.69    10304.41    131.38 o 
   4   0   4     4985.67     5054.59     68.66 o 
   6   0   4     1970.86     1998.70     33.23 o 
   8   0   4       91.43       65.17      9.06 o 
  -8   1   4       21.77       17.00      5.67 o 
  -7   1   4        0.67        0.82      4.71 o 
  -6   1   4      547.73      584.33     23.45 o 
  -5   1   4       35.09       35.38      4.30 o 
  -4   1   4     3995.22     3814.08     58.94 o 
  -3   1   4      442.66      437.48      6.76 o 
  -2   1   4     3412.38     3581.41     38.66 o 
  -1   1   4     6322.58     6200.81     61.16 o 
   0   1   4      289.44      364.12      4.42 o 
   1   1   4      168.55      173.78      2.81 o 
   2   1   4     8881.95     8609.46     78.01 o 
   3   1   4     1433.10     1475.17     17.84 o 
   4   1   4      205.21      228.29      5.63 o 
   5   1   4     1015.74     1033.43     15.20 o 
   6   1   4       59.40       63.01      5.12 o 
   7   1   4        0.12        4.14      3.07 o 
   8   1   4        6.65        3.45      3.90 o 
  -8   2   4       25.01       19.07      5.84 o 
  -7   2   4      203.63      182.82     10.65 o 
  -6   2   4        4.19        0.00      2.38 o 
  -5   2   4      146.13      147.75      5.48 o 
  -4   2   4     5997.06     5969.34     65.09 o 
  -3   2   4        7.83        7.03      1.34 o 
  -2   2   4      197.04      185.61      3.04 o 
  -1   2   4     3268.59     3405.20     31.59 o 
   0   2   4     1141.47     1018.33     10.32 o 
   1   2   4     2476.72     2516.19     23.94 o 
   2   2   4     2185.90     2158.46     21.36 o 
   3   2   4      148.44      187.69      3.96 o 
   4   2   4       26.97       22.62      2.24 o 
   5   2   4       74.31       82.11      3.72 o 
   6   2   4       11.42       12.63      2.78 o 
   7   2   4       14.33       18.15      5.36 o 
   8   2   4      367.16      371.23     13.79 o 
  -8   3   4       12.92       14.10      8.06 o 
  -7   3   4        4.03        4.20      3.11 o 
  -6   3   4        4.47        2.42      2.48 o 
  -5   3   4       60.62       73.98      4.47 o 
  -4   3   4        1.29        0.00      1.25 o 
  -3   3   4     2101.35     2047.94     22.55 o 
  -2   3   4      890.54      877.20     12.33 o 
  -1   3   4     1087.50     1160.50     12.99 o 
   0   3   4    11640.42    11302.83    100.97 o 
   1   3   4     6400.81     6169.19     61.86 o 
   2   3   4      237.00      215.10      3.84 o 
   3   3   4     4402.98     4552.52     43.38 o 
   4   3   4      316.37      354.60      6.32 o 
   5   3   4      980.90      995.31     22.07 o 
   6   3   4        0.14        0.00      2.06 o 
   7   3   4      151.71      177.35      6.73 o 
   8   3   4       89.60       96.03     10.54 o 
  -8   4   4       26.32       36.43      9.83 o 
  -7   4   4        5.65        0.00      2.76 o 
  -6   4   4       40.49       39.18      4.06 o 
  -5   4   4      473.27      444.41      9.95 o 
  -4   4   4       32.93       37.08      2.19 o 
  -3   4   4      115.77      122.68      2.75 o 
  -2   4   4       47.09       43.86      2.49 o 
  -1   4   4      441.09      466.57      6.20 o 
   0   4   4     1017.97      992.04     10.37 o 
   1   4   4    11859.51    12015.50    118.31 o 
   2   4   4     4303.60     4512.14     46.81 o 
   3   4   4      466.85      559.16      9.32 o 
   4   4   4       81.97       86.27      3.22 o 
   5   4   4      420.79      421.37      8.88 o 
   6   4   4        1.96        0.00      2.01 o 
   7   4   4        0.19        0.00      2.47 o 
   8   4   4        5.33        1.14      5.69 o 
  -8   5   4       32.38       27.24      9.03 o 
  -7   5   4      139.74      147.94      6.95 o 
  -6   5   4        0.20        1.93      2.55 o 
  -5   5   4      781.63      812.78     17.85 o 
  -4   5   4       98.34      109.46      3.68 o 
  -3   5   4      715.41      655.18      7.98 o 
  -2   5   4      583.88      618.49      9.88 o 
  -1   5   4     1072.08     1030.85     10.84 o 
   0   5   4        0.01        0.23      0.62 o 
   1   5   4    11103.58    11407.46    112.65 o 
   2   5   4        1.01        4.91      1.19 o 
   3   5   4      544.29      428.98      7.87 o 
   4   5   4      214.58      200.08      6.25 o 
   5   5   4        0.27        0.00      1.79 o 
   6   5   4        4.15        1.38      2.11 o 
   7   5   4      202.82      226.62      8.50 o 
   8   5   4       34.99       45.05     11.61 o 
  -8   6   4        0.00        0.00      4.49 o 
  -7   6   4      159.46      181.55      9.10 o 
  -6   6   4        5.02        4.63      2.65 o 
  -5   6   4       79.50       65.34      4.50 o 
  -4   6   4      606.60      589.80     13.04 o 
  -3   6   4     5240.54     5342.74     55.22 o 
  -2   6   4      197.52      174.58      9.56 o 
  -1   6   4      303.48      292.33      4.87 o 
   0   6   4       20.31       18.16      1.25 o 
   1   6   4        8.67       16.42      1.10 o 
   2   6   4       11.21       17.11      1.70 o 
   3   6   4      479.05      504.53      7.11 o 
   4   6   4        0.03        0.00      1.51 o 
   5   6   4      191.61      183.63      5.77 o 
   6   6   4        2.75        2.95      2.26 o 
   7   6   4       73.76       79.58      9.51 o 
  -8   7   4       19.56       17.68      6.41 o 
  -7   7   4       25.80       29.77      5.22 o 
  -6   7   4       25.22       22.09      3.47 o 
  -5   7   4       59.29       52.88      4.25 o 
  -4   7   4        0.35        7.29      2.14 o 
  -3   7   4     2031.48     1994.93     22.87 o 
  -2   7   4      831.93      883.58     11.35 o 
  -1   7   4      679.85      713.72      8.38 o 
   0   7   4      265.72      322.94      4.85 o 
   1   7   4       23.02        7.08      0.92 o 
   2   7   4       10.63        6.03      1.37 o 
   3   7   4      690.63      632.42     10.09 o 
   4   7   4       74.20       75.01      3.76 o 
   5   7   4      252.59      234.54      7.41 o 
   6   7   4       16.97       11.29      2.74 o 
   7   7   4      158.59      150.58      8.82 o 
  -7   8   4      143.21      116.53     10.11 o 
  -6   8   4       24.35       39.48      9.27 o 
  -5   8   4      290.64      285.49      9.50 o 
  -4   8   4       79.10       73.98      4.26 o 
  -3   8   4      981.71     1069.31     16.36 o 
  -2   8   4       45.40       56.41      1.88 o 
  -1   8   4      703.76      608.21      7.70 o 
   0   8   4      844.70      763.15      9.13 o 
   1   8   4      878.65      888.89     10.49 o 
   2   8   4     4102.58     4327.55     45.91 o 
   3   8   4      182.86      177.94      4.95 o 
   4   8   4      123.35      127.70      4.56 o 
   5   8   4      263.71      237.28      7.48 o 
   6   8   4       46.32       44.04      5.19 o 
   7   8   4        0.54        0.00      4.59 o 
  -7   9   4       18.53       19.95      5.81 o 
  -6   9   4       29.00       23.13      4.53 o 
  -5   9   4       26.01       34.13      4.53 o 
  -4   9   4       97.30       90.74      4.78 o 
  -3   9   4      160.61      134.68      8.26 o 
  -2   9   4       19.02       25.79      1.58 o 
  -1   9   4       26.93       20.17      1.56 o 
   0   9   4       58.17       44.48      2.27 o 
   1   9   4      306.54      323.98      5.22 o 
   2   9   4     1945.57     1887.69     22.52 o 
   3   9   4      267.67      291.92      6.58 o 
   4   9   4        3.72        4.01      1.85 o 
   5   9   4       65.02       73.62      4.97 o 
   6   9   4        8.83        5.31      3.43 o 
   7   9   4        8.15        3.54      4.06 o 
  -7  10   4       23.66       32.23      5.59 o 
  -6  10   4      115.12      113.11     13.00 o 
  -5  10   4      515.60      494.80     11.44 o 
  -4  10   4     1017.36      985.95     20.03 o 
  -3  10   4        2.87        2.02      1.83 o 
  -2  10   4       30.56       21.62      1.94 o 
  -1  10   4      375.94      376.84      5.88 o 
   0  10   4     3756.53     3981.70     38.12 o 
   1  10   4       57.70       53.46      2.53 o 
   2  10   4     1630.61     1625.19     20.22 o 
   3  10   4     1811.77     1870.66     23.27 o 
   4  10   4       89.67       83.62      4.83 o 
   5  10   4      105.61      112.01      5.82 o 
   6  10   4      294.17      320.30     11.71 o 
   7  10   4       47.43       39.58      5.95 o 
  -7  11   4        9.82       10.08      4.46 o 
  -6  11   4       21.84       34.16      5.35 o 
  -5  11   4      138.62      156.26      7.92 o 
  -4  11   4      743.06      715.01     16.35 o 
  -3  11   4       22.81       19.78      2.73 o 
  -2  11   4      260.85      244.74      9.45 o 
  -1  11   4       11.92        8.52      1.40 o 
   0  11   4      138.98      130.43      3.49 o 
   1  11   4      204.10      174.97      4.01 o 
   2  11   4        7.10        4.06      1.73 o 
   3  11   4       40.70       40.22      5.94 o 
   4  11   4      163.25      162.12     11.07 o 
   5  11   4      130.05      134.24      6.43 o 
   6  11   4       64.93       74.20      6.90 o 
   7  11   4       93.07       95.35      8.27 o 
  -7  12   4        6.06        6.92      6.65 o 
  -6  12   4       65.89       68.06      6.91 o 
  -5  12   4       43.64       45.18      5.94 o 
  -4  12   4       89.25       93.64      5.15 o 
  -3  12   4      206.15      213.82      6.71 o 
  -2  12   4       27.54       19.51      2.77 o 
  -1  12   4       60.07       74.97      4.71 o 
   0  12   4      357.70      336.57      5.92 o 
   1  12   4       10.45        9.79      1.93 o 
   2  12   4      488.76      487.01      9.10 o 
   3  12   4       58.30       55.72      5.99 o 
   4  12   4        0.95        0.31      2.08 o 
   5  12   4       15.87       23.25      4.40 o 
   6  12   4        0.15        1.77      3.55 o 
  -6  13   4       88.88       98.37      8.33 o 
  -5  13   4       27.46       22.98      4.50 o 
  -4  13   4      473.61      470.48     11.06 o 
  -3  13   4       89.48       79.74      8.12 o 
  -2  13   4      198.89      194.89      6.28 o 
  -1  13   4      460.31      426.72      6.99 o 
   0  13   4      211.89      204.03      4.70 o 
   1  13   4      298.26      301.66      6.80 o 
   2  13   4       36.55       33.91      3.13 o 
   3  13   4     1088.76     1102.91     18.60 o 
   4  13   4       41.57       39.63      5.77 o 
   5  13   4      227.12      249.00     10.36 o 
   6  13   4       66.79       85.14      7.68 o 
  -6  14   4      133.51      145.89      9.08 o 
  -5  14   4       66.70       49.60      5.89 o 
  -4  14   4       93.95       68.30      6.39 o 
  -3  14   4       50.10       55.84      5.32 o 
  -2  14   4     1751.98     1671.20     24.09 o 
  -1  14   4      360.81      360.69      8.30 o 
   0  14   4       73.72       75.23      3.30 o 
   1  14   4     2622.06     2711.89     31.57 o 
   2  14   4      510.10      491.78      9.69 o 
   3  14   4       68.74       78.89      5.16 o 
   4  14   4       62.48       61.40      6.75 o 
   5  14   4        0.05        0.00      3.40 o 
   6  14   4       69.97       71.77      7.44 o 
  -6  15   4      141.67      128.80      9.15 o 
  -5  15   4        0.17        0.00      3.65 o 
  -4  15   4      407.88      407.21     14.29 o 
  -3  15   4      500.33      464.92     13.08 o 
  -2  15   4       62.01       74.40      4.51 o 
  -1  15   4        0.37        3.24      2.04 o 
   0  15   4     1026.82      985.91     14.00 o 
   1  15   4     2211.03     2240.99     27.78 o 
   2  15   4       98.78      103.97      4.89 o 
   3  15   4      150.23      158.03      6.78 o 
   4  15   4      227.31      239.23      9.95 o 
   5  15   4        2.08        6.51      3.92 o 
   6  15   4       15.49       10.43      4.82 o 
  -5  16   4       83.44       79.09      7.63 o 
  -4  16   4       20.09       20.58      4.57 o 
  -3  16   4      297.61      262.60     12.51 o 
  -2  16   4        0.20        0.85      2.52 o 
  -1  16   4      620.30      590.94     19.09 o 
   0  16   4      368.62      323.13      7.55 o 
   1  16   4      157.04      143.93      6.21 o 
   2  16   4       61.85       59.99      4.21 o 
   3  16   4       68.08       61.20      5.14 o 
   4  16   4        4.16        1.21      3.31 o 
   5  16   4       14.27       13.01      4.53 o 
  -5  17   4       54.65       38.89      5.93 o 
  -4  17   4      171.16      189.99     12.81 o 
  -3  17   4        0.84        0.00      2.89 o 
  -2  17   4        1.00        3.14      2.41 o 
  -1  17   4      206.58      187.06     14.25 o 
   0  17   4       84.09       68.81      5.52 o 
   1  17   4      296.28      299.08      7.62 o 
   2  17   4       41.73       43.43      3.88 o 
   3  17   4       70.00       84.65      7.98 o 
   4  17   4       60.19       90.71     11.41 o 
   5  17   4       52.74       49.66      6.60 o 
  -5  18   4       29.11       14.98      8.34 o 
  -4  18   4       91.74       86.10      7.55 o 
  -3  18   4        6.95        8.42      4.36 o 
  -2  18   4        0.51        0.00      2.90 o 
  -1  18   4       55.51       41.79      4.79 o 
   0  18   4       11.18       21.00      3.67 o 
   1  18   4       22.16       17.68      2.90 o 
   2  18   4      763.41      767.71     15.50 o 
   3  18   4      179.37      192.04      9.20 o 
   4  18   4       37.25       32.92      6.60 o 
  -4  19   4       33.92       32.70      5.53 o 
  -3  19   4        6.17        4.97      3.68 o 
  -2  19   4        0.24        3.77      3.17 o 
  -1  19   4       37.48       42.15      4.90 o 
   0  19   4        0.38        0.00      2.69 o 
   1  19   4       53.46       52.35      4.77 o 
   2  19   4      266.64      247.41      8.72 o 
   3  19   4      118.72      120.05      7.98 o 
   4  19   4        1.03        0.00      3.79 o 
  -3  20   4      103.81      107.97      8.18 o 
  -2  20   4       28.75       23.93      6.07 o 
  -1  20   4       35.65       28.26      4.62 o 
   0  20   4      299.68      295.84     10.53 o 
   1  20   4       12.48       11.50      3.70 o 
   2  20   4        5.76       12.71      5.26 o 
   3  20   4       27.25       30.81      5.47 o 
  -2  21   4       27.70       14.27      5.70 o 
  -1  21   4       78.10       87.49      8.96 o 
   0  21   4       37.83       24.18      4.55 o 
   1  21   4       97.88       89.72     18.09 o 
   2  21   4        2.50        1.07      9.59 o 
  -1  22   4       55.68       55.73      8.00 o 
   0  22   4      147.73      168.63     11.50 o 
   1  22   4       65.09       68.91     10.80 o 
  -7   0   5       49.14       38.77      9.27 o 
  -5   0   5     1195.50     1190.05     20.60 o 
  -3   0   5      576.06      491.76      9.42 o 
  -1   0   5    28945.86    25005.45    392.85 o 
   1   0   5     7494.25     7660.68     98.00 o 
   3   0   5     1128.37     1157.38     18.75 o 
   5   0   5      524.14      516.68     12.36 o 
   7   0   5      450.14      468.30     17.58 o 
  -8   1   5      102.75       99.53      9.77 o 
  -7   1   5       46.36       34.60     11.65 o 
  -6   1   5       18.69       20.80      3.27 o 
  -5   1   5       60.57       68.86      3.21 o 
  -4   1   5     5791.88     6125.61     57.40 o 
  -3   1   5      906.61      917.52     10.56 o 
  -2   1   5     1495.23     1547.50     15.53 o 
  -1   1   5    21757.15    21636.26    254.61 o 
   0   1   5     1015.56     1000.22     10.38 o 
   1   1   5       18.79       10.95      1.38 o 
   2   1   5      215.73      238.46      7.04 o 
   3   1   5     3775.78     3870.02     37.37 o 
   4   1   5      378.61      391.82     10.71 o 
   5   1   5       80.80       79.53      4.52 o 
   6   1   5       76.46       72.11      4.64 o 
   7   1   5       28.75       26.46      4.39 o 
   8   1   5      406.90      416.87     14.58 o 
  -8   2   5       16.23       11.50      5.70 o 
  -7   2   5      127.48      162.28     10.09 o 
  -6   2   5      208.33      105.26      9.51 o 
  -5   2   5       54.38       55.20      4.65 o 
  -4   2   5     1656.96     1663.43     21.96 o 
  -3   2   5      155.00      178.00      3.78 o 
  -2   2   5        3.62       14.53      0.98 o 
  -1   2   5     2529.22     2323.21     26.54 o 
   0   2   5      654.50      693.97      7.70 o 
   1   2   5     2629.94     2572.15     24.61 o 
   2   2   5     1278.37     1420.22     14.94 o 
   3   2   5      672.00      668.94      8.74 o 
   4   2   5      738.77      698.84     10.90 o 
   5   2   5     2566.34     2525.98     30.48 o 
   6   2   5      228.98      239.99      7.08 o 
   7   2   5       93.33       93.38      6.39 o 
   8   2   5       32.11       45.44      6.20 o 
  -8   3   5        0.49        0.83      4.54 o 
  -7   3   5      243.02      237.15     11.58 o 
  -6   3   5       11.27       12.05      2.99 o 
  -5   3   5      198.69      196.37      6.40 o 
  -4   3   5       73.68       66.95      2.76 o 
  -3   3   5      151.91      163.50      4.18 o 
  -2   3   5      145.08      107.99      2.64 o 
  -1   3   5     2398.69     2449.07     23.31 o 
   0   3   5      237.87      216.87      8.64 o 
   1   3   5        0.20        1.00      0.61 o 
   2   3   5       36.84       33.63      2.18 o 
   3   3   5       32.90       26.87      2.08 o 
   4   3   5      406.37      375.22      7.29 o 
   5   3   5      570.12      550.46     10.47 o 
   6   3   5      228.37      218.29      6.84 o 
   7   3   5       19.84       15.02      3.90 o 
   8   3   5       93.47       85.98      8.16 o 
  -8   4   5        2.04        0.00      6.29 o 
  -7   4   5       13.12       14.19      3.51 o 
  -6   4   5      406.94      398.24     13.86 o 
  -5   4   5      425.11      410.42     11.19 o 
  -4   4   5       63.89       72.14      4.00 o 
  -3   4   5      279.34      292.28      4.55 o 
  -2   4   5      259.47      252.59      8.92 o 
  -1   4   5     5556.32     5479.11     50.22 o 
   0   4   5     5245.07     5011.56     45.99 o 
   1   4   5     1849.15     1810.96     18.17 o 
   2   4   5      169.26      166.86      4.07 o 
   3   4   5      358.18      344.73      5.48 o 
   4   4   5      162.70      140.75      4.68 o 
   5   4   5      202.19      202.60      7.10 o 
   6   4   5       20.76       24.02      3.54 o 
   7   4   5       43.00       44.19      5.50 o 
   8   4   5        0.19        2.37      5.75 o 
  -8   5   5        0.72       13.70      7.74 o 
  -7   5   5       20.07       28.58      5.50 o 
  -6   5   5      138.07      160.69      7.75 o 
  -5   5   5       31.85       38.33      4.34 o 
  -4   5   5      110.30      117.56      5.15 o 
  -3   5   5      513.76      527.30      9.66 o 
  -2   5   5        1.81        2.30      1.26 o 
  -1   5   5      930.98      926.50     10.06 o 
   0   5   5     4417.72     4349.54     40.32 o 
   1   5   5        0.43        2.00      1.01 o 
   2   5   5       17.34       23.28      1.89 o 
   3   5   5        0.00        1.47      0.81 o 
   4   5   5      525.16      513.59      9.27 o 
   5   5   5      147.06      151.22     12.07 o 
   6   5   5        0.09        0.00      2.49 o 
   7   5   5        2.49        3.00      3.28 o 
  -8   6   5       16.51       18.13      8.46 o 
  -7   6   5       54.23       60.13      6.27 o 
  -6   6   5       16.80       10.95      3.50 o 
  -5   6   5      264.11      256.23      8.35 o 
  -4   6   5        4.37        6.71      2.06 o 
  -3   6   5     1349.51     1416.87     19.91 o 
  -2   6   5     1838.89     1859.58     23.93 o 
  -1   6   5     2236.21     2135.74     20.97 o 
   0   6   5        9.16       10.06      1.12 o 
   1   6   5      402.49      440.54      7.02 o 
   2   6   5      239.53      249.63      5.30 o 
   3   6   5       29.89       22.74      2.18 o 
   4   6   5     1045.33     1049.92     15.11 o 
   5   6   5      283.20      255.92      7.19 o 
   6   6   5        0.40        0.00      2.13 o 
   7   6   5        4.31        5.40      3.15 o 
  -8   7   5       13.51       10.45      4.79 o 
  -7   7   5       15.78       17.95      4.54 o 
  -6   7   5       74.65       72.40      6.65 o 
  -5   7   5       30.42       36.35      3.77 o 
  -4   7   5      315.79      337.89      8.25 o 
  -3   7   5      129.62      148.77      7.09 o 
  -2   7   5      272.79      223.90      5.66 o 
  -1   7   5     2512.66     2397.34     23.49 o 
   0   7   5      240.00      201.40      3.73 o 
   1   7   5      175.93      162.31      3.28 o 
   2   7   5       30.62       29.51      2.26 o 
   3   7   5       45.27       46.41      3.21 o 
   4   7   5      484.16      481.08      9.17 o 
   5   7   5      250.94      252.82      6.89 o 
   6   7   5      259.90      252.90      7.77 o 
   7   7   5        0.54        3.78      3.93 o 
  -7   8   5        6.49        7.04      5.36 o 
  -6   8   5        1.22        0.00      2.52 o 
  -5   8   5       14.24        6.57      2.59 o 
  -4   8   5       71.08       75.12      5.74 o 
  -3   8   5     2557.40     2669.29     34.08 o 
  -2   8   5       59.12       50.88      3.03 o 
  -1   8   5     1567.86     1305.05     15.70 o 
   0   8   5     1383.49     1542.46     16.26 o 
   1   8   5      492.63      471.38      6.54 o 
   2   8   5      921.33      985.68     13.49 o 
   3   8   5      114.92      108.86      4.17 o 
   4   8   5       33.89       41.30      3.43 o 
   5   8   5      294.58      295.49      7.51 o 
   6   8   5       52.48       53.27      4.50 o 
   7   8   5       70.72       67.94      6.78 o 
  -7   9   5       20.86       20.98      8.26 o 
  -6   9   5        0.90        0.00      2.71 o 
  -5   9   5      120.60      125.92      8.69 o 
  -4   9   5       16.44       19.20      2.90 o 
  -3   9   5        2.72        1.95      1.69 o 
  -2   9   5       74.67       68.18      3.81 o 
  -1   9   5     1536.24     1572.38     16.64 o 
   0   9   5       47.60       37.16      2.03 o 
   1   9   5      863.38      915.10     10.89 o 
   2   9   5      129.49      172.08      4.82 o 
   3   9   5      781.66      801.97     13.07 o 
   4   9   5        7.05        4.16      1.93 o 
   5   9   5        2.55        4.67      2.37 o 
   6   9   5        8.35        5.37      3.03 o 
   7   9   5        4.17        5.51      4.11 o 
  -7  10   5       18.91       36.98      5.72 o 
  -6  10   5        1.55        0.00      3.18 o 
  -5  10   5      552.02      576.50     12.62 o 
  -4  10   5      122.89      127.01      5.59 o 
  -3  10   5        6.65       11.36      2.27 o 
  -2  10   5       94.18       96.71      4.14 o 
  -1  10   5     1401.15     1479.07     16.04 o 
   0  10   5        0.17        0.00      0.96 o 
   1  10   5      155.26      129.74      3.29 o 
   2  10   5        3.81        2.18      1.55 o 
   3  10   5      836.30      805.33     17.43 o 
   4  10   5       16.35       17.77      2.64 o 
   5  10   5      417.29      441.88      9.67 o 
   6  10   5       83.88       87.15      7.02 o 
   7  10   5       12.23       16.17      4.70 o 
  -7  11   5      247.07      230.03     10.89 o 
  -6  11   5       16.01       17.23      4.48 o 
  -5  11   5       81.12       90.98      6.74 o 
  -4  11   5       46.04       46.45      4.08 o 
  -3  11   5      353.74      341.75      8.38 o 
  -2  11   5       30.42       44.35      3.31 o 
  -1  11   5     1285.31     1390.55     15.51 o 
   0  11   5       15.34       20.39      1.77 o 
   1  11   5       58.87       57.80      4.26 o 
   2  11   5        6.58        4.91      1.84 o 
   3  11   5      708.62      694.94     12.42 o 
   4  11   5       25.64       29.09      3.78 o 
   5  11   5       10.71        5.11      3.02 o 
   6  11   5      132.87      122.98      7.96 o 
   7  11   5        1.42        3.91      4.17 o 
  -7  12   5       10.00       15.04      5.08 o 
  -6  12   5        4.52        3.22      3.80 o 
  -5  12   5        5.50        3.43      3.56 o 
  -4  12   5       23.55       26.12      3.42 o 
  -3  12   5        0.01        0.00      1.88 o 
  -2  12   5      170.82      152.16      5.40 o 
  -1  12   5      322.54      301.08      5.56 o 
   0  12   5     2495.11     2498.06     28.32 o 
   1  12   5     1345.48     1306.28     17.28 o 
   2  12   5      290.61      303.38      7.11 o 
   3  12   5      593.40      581.37     10.76 o 
   4  12   5       23.46       29.48      3.29 o 
   5  12   5      337.35      326.35     14.97 o 
   6  12   5      185.73      190.06      9.47 o 
  -6  13   5        2.95        0.00      3.87 o 
  -5  13   5       46.54       46.73      5.62 o 
  -4  13   5      266.31      263.18      8.64 o 
  -3  13   5      151.42      146.52      7.81 o 
  -2  13   5      679.95      642.69     12.17 o 
  -1  13   5      324.69      310.47      7.62 o 
   0  13   5     2224.15     2264.78     23.98 o 
   1  13   5       35.95       31.34      2.83 o 
   2  13   5      283.49      290.96      7.18 o 
   3  13   5      182.24      177.00      5.94 o 
   4  13   5       12.68        8.80      2.56 o 
   5  13   5      860.43      846.66     20.13 o 
   6  13   5       15.25       24.14      6.85 o 
  -6  14   5       81.11       82.84      7.69 o 
  -5  14   5        1.55        0.00      3.44 o 
  -4  14   5      130.81      139.09      7.63 o 
  -3  14   5      140.14      122.12      6.37 o 
  -2  14   5      348.35      335.29      8.49 o 
  -1  14   5        1.71        1.90      1.68 o 
   0  14   5       65.41       58.93      3.53 o 
   1  14   5        9.20       13.95      2.47 o 
   2  14   5      344.22      345.54      8.10 o 
   3  14   5      172.02      178.84      7.95 o 
   4  14   5      370.97      412.29     11.11 o 
   5  14   5      206.88      206.36      9.93 o 
   6  14   5        0.21        0.00      3.94 o 
  -6  15   5        3.89        6.91      4.77 o 
  -5  15   5        1.73        4.94      3.75 o 
  -4  15   5      154.80      134.76     11.69 o 
  -3  15   5        7.76        4.86      2.58 o 
  -2  15   5      665.90      626.03     12.54 o 
  -1  15   5       26.41       21.70      6.00 o 
   0  15   5     1333.19     1354.40     18.29 o 
   1  15   5      430.71      434.71      9.03 o 
   2  15   5      171.77      196.09      8.77 o 
   3  15   5      314.36      314.14     12.86 o 
   4  15   5      355.20      363.61     23.33 o 
   5  15   5       71.81       53.44      6.22 o 
  -5  16   5        1.01        4.04      6.11 o 
  -4  16   5       47.27       41.91      5.60 o 
  -3  16   5       51.34       45.97      6.10 o 
  -2  16   5      588.33      558.23     11.89 o 
  -1  16   5       96.16       91.18      6.68 o 
   0  16   5     2236.51     2198.38     35.32 o 
   1  16   5       32.63       33.87      3.77 o 
   2  16   5      176.62      186.02      6.34 o 
   3  16   5       85.54       79.98      5.66 o 
   4  16   5       57.13       52.86      9.21 o 
   5  16   5      137.69      135.05      8.70 o 
  -5  17   5       17.42       21.53      5.33 o 
  -4  17   5        0.01        0.00      3.39 o 
  -3  17   5       74.62       80.59     13.14 o 
  -2  17   5      318.22      324.17      9.01 o 
  -1  17   5       59.36       81.15      5.83 o 
   0  17   5      225.79      231.84     15.15 o 
   1  17   5      851.44      898.60     14.67 o 
   2  17   5        9.80        6.01      2.70 o 
   3  17   5        3.03        0.00      2.87 o 
   4  17   5        1.47        2.42      3.47 o 
   5  17   5       34.42       27.73      5.63 o 
  -5  18   5        0.02        0.00      4.02 o 
  -4  18   5       11.49       11.69      5.57 o 
  -3  18   5       25.84       29.26      4.79 o 
  -2  18   5      269.71      282.88      8.99 o 
  -1  18   5      315.42      281.40      9.83 o 
   0  18   5        0.36        1.09      2.60 o 
   1  18   5        9.16        6.11      2.73 o 
   2  18   5        2.37        3.33      2.68 o 
   3  18   5       12.03       17.22      5.30 o 
   4  18   5        0.12        1.97      3.86 o 
  -4  19   5        7.79        8.28      4.61 o 
  -3  19   5       38.83       36.14      5.27 o 
  -2  19   5       36.24       36.24      6.44 o 
  -1  19   5      131.30      137.46      8.46 o 
   0  19   5        0.01        0.00      2.59 o 
   1  19   5      157.04      168.94      8.01 o 
   2  19   5        0.09        0.00      3.04 o 
   3  19   5       20.57       19.45      4.76 o 
   4  19   5       43.23       47.76      8.04 o 
  -3  20   5       68.68       63.89      6.52 o 
  -2  20   5       18.95       19.32      8.91 o 
  -1  20   5        7.79       12.61      3.76 o 
   0  20   5       98.46      100.04     10.13 o 
   1  20   5       12.68       14.22      3.98 o 
   2  20   5       25.10       30.11      5.24 o 
   3  20   5       23.48       24.36      5.33 o 
  -2  21   5       51.49       60.46      8.11 o 
  -1  21   5        0.32        0.00      3.13 o 
   0  21   5       16.66       14.97      5.00 o 
   1  21   5       58.03       67.88     16.72 o 
   2  21   5        9.78        9.27      6.04 o 
   0  22   5      119.36      155.06      9.92 o 
  -8   0   6       20.63       29.90      9.11 o 
  -6   0   6      274.57      244.28     15.96 o 
  -4   0   6    11114.04    11578.03    148.77 o 
  -2   0   6     2806.98     2736.03     37.01 o 
   0   0   6    23650.96    24303.84    306.04 o 
   2   0   6        1.20        2.27      1.18 o 
   4   0   6     1374.83     1270.76     21.38 o 
   6   0   6       22.24       14.40      4.58 o 
   8   0   6      290.18      272.19     14.78 o 
  -8   1   6       25.31       28.18      9.23 o 
  -7   1   6       65.05       59.45     13.94 o 
  -6   1   6      288.51      254.80     18.74 o 
  -5   1   6        7.75        3.09      2.15 o 
  -4   1   6      556.96      603.56     10.83 o 
  -3   1   6       64.85       62.67      2.34 o 
  -2   1   6      365.57      350.29      4.87 o 
  -1   1   6     1013.51     1062.39     12.16 o 
   0   1   6      554.65      501.77      6.19 o 
   1   1   6      482.33      513.24      6.47 o 
   2   1   6      123.32      113.65      2.73 o 
   3   1   6      189.02      205.85      4.19 o 
   4   1   6      395.75      364.71      6.42 o 
   5   1   6        0.00        0.88      1.90 o 
   6   1   6       31.12       26.52      6.96 o 
   7   1   6       80.78       77.40      7.40 o 
   8   1   6      103.83      123.62      8.32 o 
  -8   2   6        9.55        5.60      5.12 o 
  -7   2   6      124.56      126.16      9.42 o 
  -6   2   6     1136.02     1128.30     22.28 o 
  -5   2   6      234.02      242.13      8.52 o 
  -4   2   6      278.41      313.18      5.52 o 
  -3   2   6      139.10      137.44      3.31 o 
  -2   2   6      998.21     1070.99     13.66 o 
  -1   2   6     3136.48     3355.10     31.40 o 
   0   2   6     1546.26     1521.48     15.33 o 
   1   2   6      193.63      238.98      4.16 o 
   2   2   6     4565.69     4642.89     43.63 o 
   3   2   6      701.12      700.70      9.15 o 
   4   2   6        1.61        6.34      1.51 o 
   5   2   6       11.30       12.66      2.73 o 
   6   2   6       38.68       40.65      3.70 o 
   7   2   6        0.18        0.27      3.01 o 
  -8   3   6       34.78       29.76      6.51 o 
  -7   3   6       15.47       15.99      5.37 o 
  -6   3   6      150.04      148.86      6.33 o 
  -5   3   6        8.06       13.85      2.62 o 
  -4   3   6      103.41      129.01      3.96 o 
  -3   3   6      123.54      105.14      4.81 o 
  -2   3   6        0.12        0.80      0.62 o 
  -1   3   6        0.69        0.00      0.65 o 
   0   3   6     1377.10     1407.51     14.41 o 
   1   3   6     3078.34     2845.26     27.37 o 
   2   3   6     1606.85     1690.22     17.56 o 
   3   3   6       11.15        9.65      1.22 o 
   4   3   6       32.45       39.36      3.79 o 
   5   3   6       13.58       21.99      2.81 o 
   6   3   6       27.68       33.73      4.98 o 
   7   3   6        1.98        0.58      3.21 o 
  -8   4   6        7.67        9.59      5.32 o 
  -7   4   6        4.67        0.00      3.18 o 
  -6   4   6      259.87      249.63      7.99 o 
  -5   4   6       22.35       26.48      4.34 o 
  -4   4   6       51.61       50.59      3.54 o 
  -3   4   6      655.96      632.39      8.82 o 
  -2   4   6        2.77        4.39      1.30 o 
  -1   4   6       35.04       42.57      2.43 o 
   0   4   6      534.54      535.17      6.69 o 
   1   4   6      198.91      209.12      3.60 o 
   2   4   6      162.87      204.00      5.78 o 
   3   4   6     2737.76     2681.28     27.07 o 
   4   4   6      319.98      322.10      7.16 o 
   5   4   6      176.98      155.58      5.41 o 
   6   4   6      292.98      260.17      7.53 o 
   7   4   6       86.68       96.12      6.91 o 
  -8   5   6        5.41        8.22      7.90 o 
  -7   5   6       26.03       29.79      4.29 o 
  -6   5   6       31.04       28.87      3.66 o 
  -5   5   6       86.24       94.36      4.98 o 
  -4   5   6      304.50      316.49      8.77 o 
  -3   5   6     1229.16     1244.46     17.97 o 
  -2   5   6        4.16        0.00      1.15 o 
  -1   5   6     2735.37     2906.48     27.82 o 
   0   5   6      163.21      169.75      3.33 o 
   1   5   6       17.31       59.52      2.72 o 
   2   5   6      600.36      672.07      9.93 o 
   3   5   6     1400.89     1460.28     18.59 o 
   4   5   6       86.35       81.37      3.79 o 
   5   5   6       26.58       17.93      3.06 o 
   6   5   6        2.08        0.08      2.71 o 
   7   5   6       88.23       90.89      9.06 o 
  -8   6   6       29.87       29.34      9.67 o 
  -7   6   6        0.08        0.00      2.80 o 
  -6   6   6        0.15        0.00      2.49 o 
  -5   6   6      787.62      790.05     17.66 o 
  -4   6   6        5.16        2.34      1.81 o 
  -3   6   6       95.30       80.29      3.99 o 
  -2   6   6      395.83      394.39      7.78 o 
  -1   6   6     4937.97     5035.78     46.73 o 
   0   6   6      210.68      174.90      3.49 o 
   1   6   6     4416.88     4665.44     43.88 o 
   2   6   6      207.08      226.07      5.17 o 
   3   6   6      185.51      162.25      5.08 o 
   4   6   6      144.83      156.02      5.26 o 
   5   6   6       21.61       13.12      2.47 o 
   6   6   6       30.92       27.07      3.41 o 
   7   6   6      106.12      103.03      8.22 o 
  -8   7   6        0.15        2.42      7.09 o 
  -7   7   6        9.75        9.14      3.55 o 
  -6   7   6        1.58        1.64      2.59 o 
  -5   7   6      201.23      204.86     12.69 o 
  -4   7   6      205.88      195.47      6.30 o 
  -3   7   6      321.35      341.15      8.12 o 
  -2   7   6      819.61      838.47     13.13 o 
  -1   7   6     2826.06     3021.15     29.13 o 
   0   7   6       21.37       17.83      1.45 o 
   1   7   6     1410.25     1506.60     16.02 o 
   2   7   6      384.23      379.03      9.72 o 
   3   7   6        6.42        3.04      1.62 o 
   4   7   6       28.72       28.44      2.82 o 
   5   7   6        0.28        1.34      2.02 o 
   6   7   6        1.53        0.00      2.32 o 
   7   7   6      114.03      118.86      6.87 o 
  -7   8   6       11.49       13.96      4.42 o 
  -6   8   6       17.83        8.95      3.19 o 
  -5   8   6      305.86      332.36      9.48 o 
  -4   8   6       25.15       27.04      4.19 o 
  -3   8   6      490.97      534.47     10.38 o 
  -2   8   6       53.74       61.68      3.37 o 
  -1   8   6     4648.76     4981.49     46.60 o 
   0   8   6      835.19      898.23     10.65 o 
   1   8   6       88.74       77.73      2.78 o 
   2   8   6       46.09       49.06      3.12 o 
   3   8   6       16.59       20.33      2.34 o 
   4   8   6      758.83      744.06     12.38 o 
   5   8   6       33.30       31.85      3.21 o 
   6   8   6        2.63        7.39      3.32 o 
   7   8   6      128.82      140.52     10.72 o 
  -7   9   6       31.60       18.63      4.72 o 
  -6   9   6        1.84        0.00      2.72 o 
  -5   9   6      370.90      371.36     21.68 o 
  -4   9   6      268.63      272.96      8.35 o 
  -3   9   6      101.25       96.77      6.20 o 
  -2   9   6      300.21      292.99      7.05 o 
  -1   9   6       31.34       24.23      1.92 o 
   0   9   6       19.10       18.54      1.60 o 
   1   9   6        9.96        9.54      1.58 o 
   2   9   6      847.07      798.78     12.00 o 
   3   9   6       85.73       88.49      4.06 o 
   4   9   6     1068.15      992.76     15.18 o 
   5   9   6       84.37       89.02      5.11 o 
   6   9   6       41.29       33.82      4.09 o 
   7   9   6        1.02        5.23      4.10 o 
  -7  10   6        1.11        6.85      4.27 o 
  -6  10   6       74.24       87.42      7.48 o 
  -5  10   6      118.87      124.89      6.08 o 
  -4  10   6      259.06      264.60      7.83 o 
  -3  10   6      178.69      200.87      6.63 o 
  -2  10   6      193.45      217.13      6.14 o 
  -1  10   6      718.50      805.88     12.09 o 
   0  10   6      653.79      646.75      8.72 o 
   1  10   6        0.07        0.00      1.24 o 
   2  10   6      901.60      915.65     13.45 o 
   3  10   6       63.41       56.77      3.72 o 
   4  10   6        0.09        0.50      2.05 o 
   5  10   6      351.46      369.23      8.94 o 
   6  10   6        9.56        8.46      3.29 o 
   7  10   6       30.97       21.97      5.08 o 
  -7  11   6      154.41      158.83      9.53 o 
  -6  11   6        3.72        6.95      3.88 o 
  -5  11   6        0.04        0.00      2.63 o 
  -4  11   6      154.23      141.69      5.97 o 
  -3  11   6        5.64        4.11      3.20 o 
  -2  11   6      768.79      740.94     15.99 o 
  -1  11   6      507.85      554.79      8.07 o 
   0  11   6      283.83      272.50      5.21 o 
   1  11   6      284.98      273.97      7.08 o 
   2  11   6      839.31      831.95     12.89 o 
   3  11   6     1465.21     1501.24     20.25 o 
   4  11   6       62.01       50.85      3.98 o 
   5  11   6      283.20      284.51      8.05 o 
   6  11   6       56.63       61.06      6.57 o 
  -7  12   6        7.28        7.24      4.55 o 
  -6  12   6       30.89       34.07      5.88 o 
  -5  12   6       24.81       23.98      4.68 o 
  -4  12   6      190.28      194.38      8.40 o 
  -3  12   6      784.68      796.05     14.42 o 
  -2  12   6        1.49        2.10      2.24 o 
  -1  12   6        5.36        5.49      2.50 o 
   0  12   6       20.23       20.78      2.22 o 
   1  12   6      210.28      221.54      5.80 o 
   2  12   6      480.65      484.27      9.39 o 
   3  12   6      108.94       97.67      4.76 o 
   4  12   6      215.51      213.85      7.17 o 
   5  12   6      256.69      260.86      8.94 o 
   6  12   6      208.19      196.90      9.77 o 
  -6  13   6       26.75        8.80      4.50 o 
  -5  13   6       13.04        7.13      3.94 o 
  -4  13   6       55.91       56.93      4.70 o 
  -3  13   6      331.22      319.87      8.60 o 
  -2  13   6       18.37       17.75      3.69 o 
  -1  13   6       10.87       11.18      2.24 o 
   0  13   6      134.40      150.10      5.49 o 
   1  13   6      729.21      710.75     11.61 o 
   2  13   6       83.61       83.44      4.38 o 
   3  13   6       38.01       41.07      3.68 o 
   4  13   6       96.72       98.53      5.41 o 
   5  13   6      340.93      331.78     11.99 o 
   6  13   6        1.28        1.09      3.89 o 
  -6  14   6       27.88       19.00      4.96 o 
  -5  14   6       12.26        6.72      4.14 o 
  -4  14   6       23.18       15.97      3.40 o 
  -3  14   6      324.69      332.53      9.00 o 
  -2  14   6       70.72       68.55      4.57 o 
  -1  14   6       22.48       20.03      2.73 o 
   0  14   6      123.96      125.21      6.57 o 
   1  14   6      418.05      425.81      8.79 o 
   2  14   6     1056.57     1064.11     16.05 o 
   3  14   6      638.69      604.04     12.42 o 
   4  14   6      385.54      405.67      9.66 o 
   5  14   6       20.87       27.02      4.99 o 
   6  14   6       14.37       26.67      6.08 o 
  -6  15   6       15.50       14.05      4.91 o 
  -5  15   6       86.35       77.21      7.90 o 
  -4  15   6        2.91        0.00      4.31 o 
  -3  15   6       87.76       82.48      5.41 o 
  -2  15   6      720.43      700.63     25.43 o 
  -1  15   6       31.91       39.50      3.59 o 
   0  15   6      171.83      180.22     10.57 o 
   1  15   6       29.91       35.04      4.89 o 
   2  15   6      866.86      885.72     14.46 o 
   3  15   6       35.61       45.07      4.09 o 
   4  15   6        6.13        4.38      3.31 o 
   5  15   6       16.70       22.61      4.97 o 
  -5  16   6       12.05       20.33      4.89 o 
  -4  16   6        1.17        0.00      3.29 o 
  -3  16   6        0.70        0.00      2.48 o 
  -2  16   6        0.03        0.00      3.48 o 
  -1  16   6      771.34      726.15     19.45 o 
   0  16   6      331.93      290.12      9.51 o 
   1  16   6      391.12      367.45     12.16 o 
   2  16   6      209.45      212.27      6.77 o 
   3  16   6        5.77       10.26      2.88 o 
   4  16   6       58.42       64.50      7.08 o 
   5  16   6      144.71      159.02      9.32 o 
  -5  17   6       11.12        7.92      4.44 o 
  -4  17   6       70.95       70.83      7.02 o 
  -3  17   6       58.55       62.39      5.16 o 
  -2  17   6       15.48        9.92      2.90 o 
  -1  17   6        9.13        4.19      2.83 o 
   0  17   6       33.82       26.97      4.00 o 
   1  17   6       43.08       33.60      3.51 o 
   2  17   6        1.54        1.75      2.79 o 
   3  17   6        3.52        0.14      4.50 o 
   4  17   6       81.67       86.98      7.51 o 
  -4  18   6       30.52       33.55      5.50 o 
  -3  18   6       32.30       19.81      6.97 o 
  -2  18   6        0.00        0.00      2.93 o 
  -1  18   6       34.32       33.43      4.51 o 
   0  18   6      188.12      149.89      7.40 o 
   1  18   6      162.55      143.38      7.42 o 
   2  18   6       13.47       19.67      3.42 o 
   3  18   6       89.16       75.46      6.11 o 
   4  18   6        9.14       10.19      4.19 o 
  -4  19   6        1.79        0.00      4.55 o 
  -3  19   6       21.89       22.00      4.63 o 
  -2  19   6      160.51      170.45      9.52 o 
  -1  19   6       82.51       91.85      7.36 o 
   0  19   6       56.98       43.36      5.05 o 
   1  19   6      108.87      112.75      7.16 o 
   2  19   6       58.12       62.90      5.72 o 
   3  19   6      135.72      157.60      9.04 o 
  -3  20   6       28.95       27.86      5.16 o 
  -2  20   6       13.48        4.86      4.64 o 
  -1  20   6      135.39      135.82      7.59 o 
   0  20   6       14.39       20.54      6.95 o 
   1  20   6       29.71       34.93      5.08 o 
   2  20   6       70.56       75.72      8.59 o 
   3  20   6        0.07        0.00      3.76 o 
  -2  21   6       83.35       84.46      9.26 o 
  -1  21   6        4.97        2.94      3.51 o 
   0  21   6        3.95        3.60      7.53 o 
   1  21   6       56.65       64.31      6.44 o 
   2  21   6      181.36      167.55     14.67 o 
  -7   0   7       14.51        0.00      6.29 o 
  -5   0   7       94.81       93.50      5.00 o 
  -3   0   7       99.48      114.45      4.41 o 
  -1   0   7    19131.91    19276.56    242.07 o 
   1   0   7        4.28        2.48      1.13 o 
   3   0   7      919.59      926.33     16.13 o 
   5   0   7      134.30      125.80      8.46 o 
   7   0   7        0.10        0.00      4.26 o 
  -8   1   7       16.14       11.25      8.10 o 
  -7   1   7       39.86       40.48      6.80 o 
  -6   1   7      159.20      146.25      9.83 o 
  -5   1   7       11.25       14.50      3.64 o 
  -4   1   7        0.18        3.30      2.01 o 
  -3   1   7        2.89        6.33      1.18 o 
  -2   1   7      773.37      774.90      9.00 o 
  -1   1   7     3723.70     3572.56     36.61 o 
   0   1   7     3786.74     3985.29     37.25 o 
   1   1   7        1.95        3.31      0.84 o 
   2   1   7       20.05       12.20      1.23 o 
   3   1   7       51.63       43.84      2.16 o 
   4   1   7      618.34      612.71      9.02 o 
   5   1   7       50.50       46.99      3.47 o 
   6   1   7        5.16        0.00      2.60 o 
   7   1   7       14.17        9.47      3.75 o 
  -8   2   7        4.68        0.91      4.78 o 
  -7   2   7        1.09        0.00      3.84 o 
  -6   2   7     1101.85     1055.00     28.53 o 
  -5   2   7      695.17      702.10     12.91 o 
  -4   2   7        6.66        6.87      1.44 o 
  -3   2   7      455.58      481.85      6.58 o 
  -2   2   7      750.10      818.22     10.15 o 
  -1   2   7      660.80      618.29      7.45 o 
   0   2   7     6339.17     6541.54     59.72 o 
   1   2   7        2.93        0.00      0.76 o 
   2   2   7        6.97       21.88      1.63 o 
   3   2   7     1068.25     1101.48     13.02 o 
   4   2   7      552.21      518.12      9.41 o 
   5   2   7     1032.48     1045.28     15.84 o 
   6   2   7       40.42       39.86      4.50 o 
   7   2   7        8.62        8.68      3.58 o 
  -8   3   7        3.86        3.90      5.20 o 
  -7   3   7      144.97      139.45      9.92 o 
  -6   3   7      175.00      197.92     14.13 o 
  -5   3   7      185.26      179.74      7.56 o 
  -4   3   7       65.60       69.11      4.87 o 
  -3   3   7      101.45      115.02      2.76 o 
  -2   3   7      251.82      262.14      4.08 o 
  -1   3   7        2.05        4.19      0.89 o 
   0   3   7       12.09       28.41      1.57 o 
   1   3   7      898.97      868.41     10.06 o 
   2   3   7     1113.81     1240.98     13.71 o 
   3   3   7        1.57        5.87      1.17 o 
   4   3   7      234.69      232.76      7.38 o 
   5   3   7       16.06       15.41      2.50 o 
   6   3   7       26.40       35.17      4.24 o 
   7   3   7      255.01      261.61      9.64 o 
  -8   4   7        6.81        4.90      5.36 o 
  -7   4   7       19.79        9.57      7.29 o 
  -6   4   7       14.25       10.55      2.92 o 
  -5   4   7      338.88      334.99      8.57 o 
  -4   4   7       69.90       66.13      3.86 o 
  -3   4   7     1247.92     1305.40     15.77 o 
  -2   4   7     2831.92     2847.91     30.39 o 
  -1   4   7       78.47       87.88      2.32 o 
   0   4   7      317.91      261.59      4.29 o 
   1   4   7      300.81      278.60      4.53 o 
   2   4   7     2078.51     2133.62     21.83 o 
   3   4   7      111.67       94.63      3.71 o 
   4   4   7      839.29      847.32     14.72 o 
   5   4   7       29.78       26.66      3.45 o 
   6   4   7      480.82      479.07     10.46 o 
   7   4   7       46.15       44.67      5.23 o 
  -8   5   7        2.19        4.78      5.29 o 
  -7   5   7       43.88       45.88      8.27 o 
  -6   5   7       74.92       87.98      5.56 o 
  -5   5   7       94.46      103.67      5.24 o 
  -4   5   7       25.63       29.47      3.06 o 
  -3   5   7      145.59      174.73      6.72 o 
  -2   5   7       48.14       47.42      2.94 o 
  -1   5   7      560.15      530.24      6.79 o 
   0   5   7      869.65      742.02      8.92 o 
   1   5   7      121.95      161.37      3.36 o 
   2   5   7       82.36       53.58      2.82 o 
   3   5   7      786.49      862.87     14.40 o 
   4   5   7       18.15       25.94      2.68 o 
   5   5   7      309.11      329.68      7.88 o 
   6   5   7       49.51       63.48      4.50 o 
   7   5   7      138.52      144.09      7.32 o 
  -8   6   7       10.90       11.52      8.54 o 
  -7   6   7       43.32       54.59      5.27 o 
  -6   6   7        9.88       11.51      3.11 o 
  -5   6   7      139.77      141.88      5.89 o 
  -4   6   7      102.98      105.60      8.40 o 
  -3   6   7      734.36      725.55     12.43 o 
  -2   6   7      198.70      198.22      5.39 o 
  -1   6   7        0.37        0.00      0.85 o 
   0   6   7      993.79      929.40     10.76 o 
   1   6   7     1698.97     1709.90     17.92 o 
   2   6   7      396.67      453.51      7.97 o 
   3   6   7      369.88      391.64      7.76 o 
   4   6   7       54.11       52.06      3.57 o 
   5   6   7       93.19       88.63      4.60 o 
   6   6   7       53.48       48.59      4.56 o 
   7   6   7       11.90        9.18      3.74 o 
  -7   7   7       35.49       37.78      4.71 o 
  -6   7   7        0.27        1.81      2.74 o 
  -5   7   7      212.38      192.95      6.95 o 
  -4   7   7      128.91      136.73      5.36 o 
  -3   7   7       13.91       15.75      2.34 o 
  -2   7   7       12.00       17.87      2.19 o 
  -1   7   7     1293.42     1298.50     14.08 o 
   0   7   7      232.69      225.39      4.26 o 
   1   7   7      111.39       66.88      2.28 o 
   2   7   7      495.50      535.61      9.03 o 
   3   7   7       18.18       19.79      2.39 o 
   4   7   7      220.23      204.79      5.98 o 
   5   7   7      139.36      141.78      5.52 o 
   6   7   7       37.13       41.79      4.44 o 
   7   7   7       29.52       23.10      6.20 o 
  -7   8   7        8.98        1.90      3.47 o 
  -6   8   7        0.66        0.00      2.61 o 
  -5   8   7       47.42       52.32      4.48 o 
  -4   8   7        8.75        9.99      2.46 o 
  -3   8   7       19.18       19.39      2.55 o 
  -2   8   7       13.02       20.31      2.92 o 
  -1   8   7     1681.92     1712.79     17.95 o 
   0   8   7      416.45      408.89      6.21 o 
   1   8   7      692.61      621.53      8.89 o 
   2   8   7        6.43        4.96      1.63 o 
   3   8   7       47.94       55.62      3.56 o 
   4   8   7      294.37      288.25      8.03 o 
   5   8   7      270.36      285.85      7.63 o 
   6   8   7        4.84        0.91      2.56 o 
   7   8   7        7.14        8.93      3.39 o 
  -7   9   7      205.92      208.13     21.66 o 
  -6   9   7       42.75       47.68      5.55 o 
  -5   9   7       15.53       12.75      3.12 o 
  -4   9   7        9.10       13.79      2.75 o 
  -3   9   7      119.75      129.45      5.06 o 
  -2   9   7      201.23      201.69      6.05 o 
  -1   9   7     1565.32     1581.83     16.98 o 
   0   9   7       24.13       26.63      1.89 o 
   1   9   7     2298.00     2344.34     27.03 o 
   2   9   7      374.05      383.74      7.71 o 
   3   9   7      566.49      543.79      9.94 o 
   4   9   7       12.29        9.43      2.34 o 
   5   9   7      126.57      140.95      7.03 o 
   6   9   7        8.91        5.97      2.74 o 
   7   9   7        0.91        1.70      4.02 o 
  -7  10   7        0.06        2.92      4.37 o 
  -6  10   7        5.46        3.08      3.13 o 
  -5  10   7      570.60      567.77     14.24 o 
  -4  10   7       12.25       10.31      3.99 o 
  -3  10   7       86.36       87.94      5.28 o 
  -2  10   7       11.48       15.80      2.37 o 
  -1  10   7      880.62      814.83     10.25 o 
   0  10   7      239.04      235.55      5.51 o 
   1  10   7      117.49      114.24      4.24 o 
   2  10   7       73.91       64.31      3.69 o 
   3  10   7        6.68        6.73      2.17 o 
   4  10   7        0.57        0.00      1.93 o 
   5  10   7       66.73       73.30      4.84 o 
   6  10   7       32.11       24.00      4.18 o 
  -7  11   7       29.08       31.38      5.85 o 
  -6  11   7       43.97       54.49      6.15 o 
  -5  11   7      371.92      369.62     11.51 o 
  -4  11   7       62.66       72.09      5.06 o 
  -3  11   7      698.97      698.77     13.17 o 
  -2  11   7       16.69       21.86      3.55 o 
  -1  11   7       39.46       31.78      2.91 o 
   0  11   7      137.59      121.20      4.00 o 
   1  11   7        0.56        0.00      1.54 o 
   2  11   7      135.27      121.06      4.70 o 
   3  11   7      475.56      497.38      9.87 o 
   4  11   7      386.82      363.77      8.69 o 
   5  11   7      463.46      449.45     10.27 o 
   6  11   7        6.55        9.60      4.07 o 
  -6  12   7       16.05       13.35      4.46 o 
  -5  12   7      140.46      132.18      6.56 o 
  -4  12   7        4.87        1.54      2.43 o 
  -3  12   7        7.46        8.01      2.55 o 
  -2  12   7      100.31      104.01      4.76 o 
  -1  12   7      432.94      386.16      8.61 o 
   0  12   7      705.72      683.22     10.77 o 
   1  12   7      280.59      268.81      6.53 o 
   2  12   7      767.46      748.30     14.78 o 
   3  12   7      726.84      698.85     12.36 o 
   4  12   7      137.08      122.37      5.43 o 
   5  12   7       98.25       94.65      5.39 o 
   6  12   7       79.13       95.92      8.03 o 
  -6  13   7        2.07        0.00      3.95 o 
  -5  13   7        5.03        0.79      2.98 o 
  -4  13   7      382.19      373.84     10.90 o 
  -3  13   7        3.69        7.51      4.75 o 
  -2  13   7      873.86      864.97     26.62 o 
  -1  13   7       50.30       47.93      3.65 o 
   0  13   7        7.16        5.09      1.85 o 
   1  13   7       65.86       80.69      4.16 o 
   2  13   7      360.07      349.15      8.17 o 
   3  13   7       24.08       21.45      3.22 o 
   4  13   7       22.47       26.40      3.63 o 
   5  13   7      293.99      309.20     19.50 o 
   6  13   7       13.51       27.16      5.53 o 
  -6  14   7       16.95       14.43      6.72 o 
  -5  14   7       30.39       25.19      5.06 o 
  -4  14   7      104.84      103.68      5.93 o 
  -3  14   7       24.05       22.90      3.40 o 
  -2  14   7      103.33       95.22      5.01 o 
  -1  14   7      191.98      181.41      6.12 o 
   0  14   7     1128.94     1107.84     23.39 o 
   1  14   7       30.63       28.57      3.04 o 
   2  14   7       11.50        7.79      2.76 o 
   3  14   7       87.17       82.21      4.88 o 
   4  14   7        0.52        0.00      2.46 o 
   5  14   7       18.23       27.40      5.07 o 
  -6  15   7       30.40       38.24      6.26 o 
  -5  15   7       12.88       13.76      5.82 o 
  -4  15   7      286.31      285.88      9.21 o 
  -3  15   7       44.73       52.34      8.46 o 
  -2  15   7       13.38       20.30      3.19 o 
  -1  15   7       32.91       32.09      4.11 o 
   0  15   7      386.12      345.64     10.44 o 
   1  15   7       35.81       29.42      3.30 o 
   2  15   7      474.96      463.02      9.91 o 
   3  15   7       56.71       57.70      4.49 o 
   4  15   7       41.72       40.89      4.70 o 
   5  15   7      159.51      140.35      8.64 o 
  -5  16   7        0.20        0.66      3.88 o 
  -4  16   7      131.50      129.68      8.07 o 
  -3  16   7       90.42       67.64      5.20 o 
  -2  16   7     1467.45     1443.47     22.63 o 
  -1  16   7      137.95      125.77      8.37 o 
   0  16   7        0.11        1.71      2.64 o 
   1  16   7       13.53       11.48      3.05 o 
   2  16   7        0.01        0.00      2.12 o 
   3  16   7       20.99       20.95      3.33 o 
   4  16   7      254.60      275.56     10.18 o 
   5  16   7       33.31       35.38      5.69 o 
  -5  17   7       13.73       15.15      5.20 o 
  -4  17   7      303.76      309.75     11.77 o 
  -3  17   7       71.78       73.78      6.60 o 
  -2  17   7      127.31      142.75      7.53 o 
  -1  17   7      349.73      331.47     10.67 o 
   0  17   7      329.48      298.04     10.20 o 
   1  17   7      134.00      134.05      7.10 o 
   2  17   7       74.40       71.58      4.82 o 
   3  17   7       30.97       17.32      4.75 o 
   4  17   7       36.96       36.30      7.23 o 
  -4  18   7      104.39      122.97     10.79 o 
  -3  18   7       72.46       76.90      6.36 o 
  -2  18   7       20.07       25.85      4.88 o 
  -1  18   7      148.50      163.92     12.67 o 
   0  18   7       27.98       32.63      4.55 o 
   1  18   7      309.32      282.43     10.31 o 
   2  18   7        7.59        4.51      5.00 o 
   3  18   7       63.32       60.51      5.71 o 
   4  18   7        1.50        0.00      3.44 o 
  -4  19   7        5.63       10.05      4.56 o 
  -3  19   7        4.41        0.00      3.54 o 
  -2  19   7        0.49        2.66      3.32 o 
  -1  19   7       48.74       62.38     10.66 o 
   0  19   7       37.89       31.91      4.75 o 
   1  19   7       55.07       48.52      5.71 o 
   2  19   7        0.34        3.03      3.64 o 
   3  19   7      120.05      119.52      8.09 o 
  -3  20   7        1.71        4.09      7.94 o 
  -2  20   7        7.45       11.39      4.08 o 
  -1  20   7       68.55       59.24      6.08 o 
   0  20   7       62.83       66.08      6.25 o 
   1  20   7        6.50        0.00      5.88 o 
   2  20   7       67.93       88.05      9.13 o 
  -2  21   7      128.06      137.45     18.42 o 
  -1  21   7       42.29       46.71      7.97 o 
   0  21   7        0.22        2.86      3.58 o 
   1  21   7        0.96        2.75      3.73 o 
  -8   0   8        4.54        3.06      7.58 o 
  -6   0   8     1801.37     1762.10     54.72 o 
  -4   0   8     1337.46     1385.78     24.80 o 
  -2   0   8        0.18        5.15      1.85 o 
   0   0   8       42.69       53.76      2.80 o 
   2   0   8        1.86       14.23      2.00 o 
   4   0   8     1086.78     1065.21     19.01 o 
   6   0   8      228.48      212.29     11.57 o 
  -8   1   8        5.10        3.62      5.17 o 
  -7   1   8       24.88       30.20      6.30 o 
  -6   1   8      112.08      113.09      9.34 o 
  -5   1   8        2.32        0.00      1.90 o 
  -4   1   8       35.37       32.92      2.20 o 
  -3   1   8      392.97      411.38      6.12 o 
  -2   1   8    14119.23    14632.59    131.03 o 
  -1   1   8      795.59      807.78     10.87 o 
   0   1   8      594.88      632.08      7.88 o 
   1   1   8        0.20        0.00      1.00 o 
   2   1   8     2341.33     2369.64     24.07 o 
   3   1   8       94.66       96.60      3.01 o 
   4   1   8     1064.54     1047.92     15.21 o 
   5   1   8        1.32        0.00      2.22 o 
   6   1   8       16.73       15.27      3.65 o 
   7   1   8       88.48       88.46      6.78 o 
  -8   2   8      125.41       89.08     10.01 o 
  -7   2   8       26.18       34.48      6.62 o 
  -6   2   8      436.23      440.69     26.64 o 
  -5   2   8      152.86      157.73      7.64 o 
  -4   2   8      295.88      341.43      7.87 o 
  -3   2   8      549.47      546.77      7.33 o 
  -2   2   8      282.88      381.61      6.10 o 
  -1   2   8     1386.64     1370.09     14.45 o 
   0   2   8      108.18       98.66      2.92 o 
   1   2   8      365.05      384.81      5.75 o 
   2   2   8      114.32       78.02      3.87 o 
   3   2   8      525.13      524.60      7.71 o 
   4   2   8      259.23      261.86      6.53 o 
   5   2   8       84.10       86.34      4.41 o 
   6   2   8       87.50       86.93      6.23 o 
   7   2   8      294.61      293.31     18.82 o 
  -8   3   8      184.25      186.10     13.78 o 
  -7   3   8       41.97       64.61     14.79 o 
  -6   3   8        1.70        0.00      2.88 o 
  -5   3   8       12.95        5.54      2.35 o 
  -4   3   8      182.53      203.91      7.13 o 
  -3   3   8       71.12       84.78      2.50 o 
  -2   3   8       31.57       55.19      2.82 o 
  -1   3   8     1600.26     1652.59     16.99 o 
   0   3   8      217.70      219.96      4.03 o 
   1   3   8      211.05      176.00      4.85 o 
   2   3   8      806.50      793.81     11.11 o 
   3   3   8     1032.55     1041.85     20.03 o 
   4   3   8      160.11      146.36      4.99 o 
   5   3   8       44.38       53.39      4.21 o 
   6   3   8      160.46      154.53      9.55 o 
   7   3   8        2.68        7.60      3.64 o 
  -8   4   8       30.85       44.59      8.87 o 
  -7   4   8       62.88       60.39     16.44 o 
  -6   4   8        3.09        0.82      2.54 o 
  -5   4   8       34.59       41.81      4.37 o 
  -4   4   8      153.94      179.20      5.82 o 
  -3   4   8     2084.08     2057.25     26.99 o 
  -2   4   8      392.71      459.64      6.18 o 
  -1   4   8     1406.53     1490.11     15.65 o 
   0   4   8        0.58        0.00      0.85 o 
   1   4   8     2937.59     2886.23     28.35 o 
   2   4   8      298.68      351.17      5.56 o 
   3   4   8     1040.28     1033.51     15.55 o 
   4   4   8      212.56      187.32      5.50 o 
   5   4   8       14.09       12.64      2.77 o 
   6   4   8      237.78      225.70      7.27 o 
   7   4   8       52.16       60.96      8.29 o 
  -8   5   8       16.70       25.26      6.69 o 
  -7   5   8       12.35        8.51      6.37 o 
  -6   5   8       18.19       11.45      3.11 o 
  -5   5   8       86.33       85.35      4.99 o 
  -4   5   8      318.96      341.83      8.26 o 
  -3   5   8      597.75      557.18     10.42 o 
  -2   5   8        6.04        8.25      1.49 o 
  -1   5   8     1926.09     2064.06     22.98 o 
   0   5   8      452.23      425.69      8.68 o 
   1   5   8     2352.83     2315.74     23.42 o 
   2   5   8      425.74      409.92      7.54 o 
   3   5   8       48.71       42.73      2.95 o 
   4   5   8       29.34       27.63      2.82 o 
   5   5   8      128.88      121.55      5.15 o 
   6   5   8      185.75      194.96      8.43 o 
   7   5   8      132.51      122.41      7.26 o 
  -7   6   8       15.14        8.94      5.36 o 
  -6   6   8        2.46        2.84      2.71 o 
  -5   6   8        1.65        0.00      2.22 o 
  -4   6   8       26.30       21.91      2.88 o 
  -3   6   8     1647.51     1615.81     22.58 o 
  -2   6   8      382.67      380.21      7.86 o 
  -1   6   8       13.48       25.66      1.79 o 
   0   6   8        2.41        1.71      1.03 o 
   1   6   8      117.52       92.83      2.84 o 
   2   6   8       84.91       67.43      3.25 o 
   3   6   8     1852.68     1884.20     23.38 o 
   4   6   8       38.16       39.28      3.86 o 
   5   6   8       40.57       37.69      3.53 o 
   6   6   8       11.37       18.86      3.28 o 
   7   6   8       40.49       42.27      6.44 o 
  -7   7   8        5.97       17.40      3.93 o 
  -6   7   8       74.37       83.13      6.27 o 
  -5   7   8      242.68      243.84      7.76 o 
  -4   7   8      183.54      185.11     10.64 o 
  -3   7   8      190.40      194.30      5.95 o 
  -2   7   8      234.79      235.51      8.54 o 
  -1   7   8       61.63       90.22      3.18 o 
   0   7   8      104.96      114.79      3.12 o 
   1   7   8     1291.92     1456.55     15.99 o 
   2   7   8      126.29      117.71      6.37 o 
   3   7   8      638.30      629.01     10.75 o 
   4   7   8      221.36      208.47      6.14 o 
   5   7   8        5.03        4.09      2.30 o 
   6   7   8      114.96      124.07      5.75 o 
   7   7   8       12.46       15.95      3.53 o 
  -7   8   8       51.90       38.28      5.67 o 
  -6   8   8       78.09       81.30      5.82 o 
  -5   8   8        8.00       13.84      3.07 o 
  -4   8   8      111.62      131.63      7.90 o 
  -3   8   8      352.13      365.92      8.52 o 
  -2   8   8       41.73       33.09      4.98 o 
  -1   8   8       48.63       46.65      2.25 o 
   0   8   8        0.31        0.74      1.03 o 
   1   8   8      829.93      870.49     12.50 o 
   2   8   8      753.11      679.77     10.98 o 
   3   8   8       11.14        7.94      2.05 o 
   4   8   8      347.01      343.72      8.08 o 
   5   8   8       32.85       33.96      3.58 o 
   6   8   8      149.42      141.42      6.04 o 
   7   8   8       16.37       10.09      4.44 o 
  -7   9   8      212.09      225.16     13.49 o 
  -6   9   8      256.42      254.22      8.87 o 
  -5   9   8      105.23      130.51      6.21 o 
  -4   9   8      629.49      632.23     17.23 o 
  -3   9   8       26.77       27.69      3.07 o 
  -2   9   8     1866.50     1889.30     25.70 o 
  -1   9   8      106.66      107.50      5.24 o 
   0   9   8      209.38      209.75      6.13 o 
   1   9   8       11.69       15.99      2.01 o 
   2   9   8      968.39      932.70     13.83 o 
   3   9   8       63.82       64.35      3.84 o 
   4   9   8      396.85      367.94      8.53 o 
   5   9   8        7.68       11.39      2.76 o 
   6   9   8        7.49        4.62      2.77 o 
  -7  10   8        2.93        3.70      4.39 o 
  -6  10   8      110.93      123.40      6.87 o 
  -5  10   8       42.92       43.20      4.41 o 
  -4  10   8       74.05       70.37      7.48 o 
  -3  10   8        2.03        0.10      1.98 o 
  -2  10   8       43.88       37.88      6.25 o 
  -1  10   8      279.03      263.42      6.76 o 
   0  10   8       75.15       61.13      3.08 o 
   1  10   8      177.65      181.47      5.91 o 
   2  10   8       87.17       78.90      4.02 o 
   3  10   8      366.43      359.34      8.20 o 
   4  10   8      413.32      402.43     10.17 o 
   5  10   8      109.37      120.70      5.60 o 
   6  10   8        9.10       10.41      3.70 o 
  -7  11   8       85.28       93.08      8.48 o 
  -6  11   8       10.27        9.87      3.65 o 
  -5  11   8      404.89      453.55     14.93 o 
  -4  11   8       31.10       34.09      3.78 o 
  -3  11   8       66.84       60.75      5.61 o 
  -2  11   8     1777.23     1732.20     24.49 o 
  -1  11   8       22.97       17.44      2.49 o 
   0  11   8      161.14      173.72      6.60 o 
   1  11   8      850.03      802.75     12.47 o 
   2  11   8      986.34     1044.72     15.45 o 
   3  11   8        1.89        1.51      2.13 o 
   4  11   8      275.96      278.28     12.56 o 
   5  11   8       90.75       84.71      5.27 o 
   6  11   8        0.75        2.07      3.09 o 
  -6  12   8        2.91        0.00      3.47 o 
  -5  12   8      410.35      444.92     15.59 o 
  -4  12   8       56.32       52.65      4.58 o 
  -3  12   8        8.60        8.24      3.25 o 
  -2  12   8      141.57      152.88      5.79 o 
  -1  12   8      171.78      179.71      5.90 o 
   0  12   8       11.81       15.67      2.16 o 
   1  12   8       70.95       62.89      3.76 o 
   2  12   8      442.37      426.46      9.04 o 
   3  12   8      536.52      497.48     10.26 o 
   4  12   8       53.20       45.72      4.06 o 
   5  12   8      103.97       97.96      6.23 o 
   6  12   8        1.08        1.36      3.82 o 
  -6  13   8        2.06        2.03      3.88 o 
  -5  13   8       59.10       47.57      4.91 o 
  -4  13   8      145.17      147.74      6.64 o 
  -3  13   8      636.00      624.88     16.10 o 
  -2  13   8      113.11      115.41      5.26 o 
  -1  13   8       51.52       45.60      3.72 o 
   0  13   8      233.58      239.09      8.50 o 
   1  13   8      643.79      599.02     11.27 o 
   2  13   8       18.62       26.25      3.31 o 
   3  13   8      296.77      329.40      8.41 o 
   4  13   8      139.90      140.67      6.00 o 
   5  13   8       21.24       16.00      3.79 o 
   6  13   8      116.18      144.66      9.08 o 
  -6  14   8        0.00        5.08      4.41 o 
  -5  14   8        3.09        5.60      3.41 o 
  -4  14   8        0.01        4.61      2.99 o 
  -3  14   8      223.77      232.26      7.78 o 
  -2  14   8      510.01      464.23     10.58 o 
  -1  14   8        8.51       14.40      3.24 o 
   0  14   8       62.34       57.05      5.16 o 
   1  14   8      394.72      396.08      8.63 o 
   2  14   8        5.78        5.18      2.39 o 
   3  14   8      567.15      570.97     11.54 o 
   4  14   8      123.85      128.59      6.06 o 
   5  14   8        5.64        0.00      4.63 o 
  -5  15   8       13.89       17.42      4.67 o 
  -4  15   8      135.74      135.35      7.86 o 
  -3  15   8       74.17       80.79      5.97 o 
  -2  15   8      152.19      142.73      6.07 o 
  -1  15   8        4.20        1.26      2.80 o 
   0  15   8       35.06       33.67      4.98 o 
   1  15   8        5.80        4.94      2.30 o 
   2  15   8        0.00        0.00      1.95 o 
   3  15   8      358.39      396.04     10.42 o 
   4  15   8      251.59      263.39     12.15 o 
   5  15   8      109.43      121.62      8.29 o 
  -5  16   8       11.53        9.29      4.19 o 
  -4  16   8       46.91       57.93      5.24 o 
  -3  16   8      244.82      240.95      8.92 o 
  -2  16   8        0.04        4.77      4.79 o 
  -1  16   8       80.22       73.23      5.99 o 
   0  16   8        8.92        6.80      3.73 o 
   1  16   8      262.31      276.36      9.85 o 
   2  16   8        6.15        5.22      2.62 o 
   3  16   8      437.68      454.96     10.58 o 
   4  16   8      104.07      100.15      8.71 o 
  -5  17   8        8.25       14.32      4.87 o 
  -4  17   8       17.61       22.29      4.89 o 
  -3  17   8       16.62       15.37      3.43 o 
  -2  17   8      222.18      216.92      9.12 o 
  -1  17   8       45.93       49.02      5.12 o 
   0  17   8       14.21        9.03      3.36 o 
   1  17   8       36.77       36.38      4.75 o 
   2  17   8       75.11       70.81      4.89 o 
   3  17   8        6.57        8.59      4.18 o 
   4  17   8       38.84       37.63      4.84 o 
  -4  18   8        4.43        4.12      4.03 o 
  -3  18   8       18.06       15.42      4.22 o 
  -2  18   8        0.34        0.36      3.04 o 
  -1  18   8       20.31       16.81      5.02 o 
   0  18   8        0.17        4.36      3.17 o 
   1  18   8       85.89       99.07      7.96 o 
   2  18   8       76.73       81.78      7.38 o 
   3  18   8        0.82        8.21      3.17 o 
  -3  19   8        7.68        3.27      3.53 o 
  -2  19   8        5.20       11.17      4.00 o 
  -1  19   8      221.09      239.67     11.97 o 
   0  19   8        7.56       13.36      4.59 o 
   1  19   8        6.28       11.49      4.12 o 
   2  19   8      268.29      291.04     11.27 o 
   3  19   8       15.53       21.00      4.53 o 
  -2  20   8        0.30        0.00      3.97 o 
  -1  20   8      108.47      114.34      7.30 o 
   0  20   8        5.93        0.00      3.17 o 
   1  20   8       46.94       63.37      6.47 o 
   2  20   8      254.25      279.90     11.40 o 
  -1  21   8        0.06        0.00      3.54 o 
   0  21   8        8.40        3.35      3.67 o 
  -7   0   9      416.82      359.61     22.32 o 
  -5   0   9      309.65      331.32     18.46 o 
  -3   0   9     1252.16     1294.01     20.41 o 
  -1   0   9       10.58        9.47      1.69 o 
   1   0   9      103.99      104.58      4.13 o 
   3   0   9     1306.51     1268.05     21.14 o 
   5   0   9       99.51      104.13      8.09 o 
   7   0   9       63.14       68.04      9.09 o 
  -8   1   9        5.74        0.66      5.17 o 
  -7   1   9       28.16       57.85      7.85 o 
  -6   1   9       69.26       69.45      7.98 o 
  -5   1   9      277.64      283.62     12.22 o 
  -4   1   9        2.40        4.42      1.93 o 
  -3   1   9      188.63      157.93      3.62 o 
  -2   1   9      700.34      789.00      9.63 o 
  -1   1   9      516.97      475.57      6.64 o 
   0   1   9     1476.43     1626.13     17.09 o 
   1   1   9     6614.64     6800.11     62.89 o 
   2   1   9      469.81      526.18      8.17 o 
   3   1   9      352.33      321.99      8.25 o 
   4   1   9      122.14      122.45      4.56 o 
   5   1   9       43.28       47.84      8.60 o 
   6   1   9        0.20        0.79      2.90 o 
   7   1   9      231.45      254.75     10.03 o 
  -8   2   9       97.51       78.78     11.16 o 
  -7   2   9       41.64       38.09      7.50 o 
  -6   2   9       13.08       20.94      5.09 o 
  -5   2   9        7.07        4.43      4.01 o 
  -4   2   9      306.55      326.50      7.72 o 
  -3   2   9       93.43      109.66      3.06 o 
  -2   2   9       74.52      116.81      3.32 o 
  -1   2   9       21.03       26.79      1.76 o 
   0   2   9      194.18      278.34      7.73 o 
   1   2   9      477.94      506.10      7.16 o 
   2   2   9     4885.13     5039.18     47.91 o 
   3   2   9      109.45      120.96      3.45 o 
   4   2   9      981.91      974.76     14.78 o 
   5   2   9       20.66       20.77      3.47 o 
   6   2   9      320.64      343.97     15.06 o 
   7   2   9      288.69      307.18     10.84 o 
  -8   3   9      156.49      137.41     11.17 o 
  -7   3   9        5.79        9.21      5.20 o 
  -6   3   9       26.23       12.49      4.73 o 
  -5   3   9      229.68      216.25      6.95 o 
  -4   3   9      103.85       95.33      4.41 o 
  -3   3   9      187.54      192.17      7.07 o 
  -2   3   9     1743.73     1913.09     19.68 o 
  -1   3   9      864.27      882.25     10.40 o 
   0   3   9     2080.13     2265.13     22.84 o 
   1   3   9     2289.37     2255.46     22.98 o 
   2   3   9      100.63       91.05      3.55 o 
   3   3   9      357.95      333.17      7.06 o 
   4   3   9      117.46      117.28      5.20 o 
   5   3   9     1202.14     1185.49     17.80 o 
   6   3   9      399.26      422.94     11.87 o 
   7   3   9        4.95        6.24      3.71 o 
  -7   4   9       13.65       13.39      7.58 o 
  -6   4   9       17.54       16.50      3.82 o 
  -5   4   9      180.67      170.55      7.30 o 
  -4   4   9       91.35       85.99      4.36 o 
  -3   4   9        0.90        0.65      1.59 o 
  -2   4   9        0.90        0.00      1.00 o 
  -1   4   9      366.10      395.27      5.93 o 
   0   4   9     5620.62     5866.31     54.56 o 
   1   4   9     1149.84     1201.97     13.64 o 
   2   4   9       54.33       26.97      1.86 o 
   3   4   9      440.01      425.61      8.31 o 
   4   4   9      511.76      500.93      9.65 o 
   5   4   9      563.85      531.68     10.58 o 
   6   4   9      248.73      258.98     11.07 o 
   7   4   9        2.01        5.83      4.05 o 
  -7   5   9       15.62       15.60      8.34 o 
  -6   5   9       27.21       35.69      4.12 o 
  -5   5   9       31.87       31.37      5.45 o 
  -4   5   9        3.25        6.09      2.26 o 
  -3   5   9      397.32      430.83      9.05 o 
  -2   5   9      157.93      184.97      4.54 o 
  -1   5   9      865.88      881.20     11.84 o 
   0   5   9      263.94      327.38      5.45 o 
   1   5   9      175.90      187.16      3.98 o 
   2   5   9     1718.72     1794.15     21.96 o 
   3   5   9      473.08      467.65      8.87 o 
   4   5   9       10.06        2.41      1.95 o 
   5   5   9       50.56       50.93      3.90 o 
   6   5   9       15.20       10.51      3.57 o 
   7   5   9       29.85       25.98      6.03 o 
  -7   6   9       15.26       20.14      5.81 o 
  -6   6   9       49.99       50.49      4.75 o 
  -5   6   9        0.04        0.00      2.25 o 
  -4   6   9      288.38      264.84      7.45 o 
  -3   6   9      629.66      607.51     14.52 o 
  -2   6   9        2.34        3.88      1.61 o 
  -1   6   9       44.49       53.85      2.89 o 
   0   6   9     1513.89     1443.16     15.84 o 
   1   6   9      354.59      396.25      6.30 o 
   2   6   9      325.77      283.96      6.37 o 
   3   6   9      419.38      434.01      8.62 o 
   4   6   9      123.80       96.20      4.43 o 
   5   6   9      598.45      562.08     11.17 o 
   6   6   9      120.95      134.89      5.97 o 
   7   6   9        0.63        5.64      3.98 o 
  -7   7   9       85.84       92.07      7.56 o 
  -6   7   9        0.00        1.90      2.81 o 
  -5   7   9       12.98       12.12      3.06 o 
  -4   7   9       84.31       87.65      5.50 o 
  -3   7   9      701.38      690.42     12.56 o 
  -2   7   9      298.78      298.22      7.34 o 
  -1   7   9      301.04      327.56      5.87 o 
   0   7   9      131.80      131.45      3.77 o 
   1   7   9     1479.41     1492.36     18.75 o 
   2   7   9       13.08       10.18      1.90 o 
   3   7   9       18.03       15.81      2.42 o 
   4   7   9        0.00        0.00      1.93 o 
   5   7   9        4.89        8.15      2.62 o 
   6   7   9       22.51       17.17      3.18 o 
   7   7   9      125.63      136.29      8.12 o 
  -7   8   9        2.11        3.03      3.52 o 
  -6   8   9       37.43       35.34      4.42 o 
  -5   8   9       17.25       17.69      3.25 o 
  -4   8   9       11.72       13.55      2.77 o 
  -3   8   9       58.19       54.08      3.98 o 
  -2   8   9       21.85       28.06      2.88 o 
  -1   8   9      829.96      832.89     10.40 o 
   0   8   9      462.69      437.48      6.85 o 
   1   8   9       21.13       26.80      2.42 o 
   2   8   9      461.48      427.17      8.41 o 
   3   8   9        9.01       13.06      2.33 o 
   4   8   9      233.67      207.11      6.43 o 
   5   8   9       29.95       26.30      3.34 o 
   6   8   9      114.74      125.99      5.99 o 
  -7   9   9        0.77        0.00      3.35 o 
  -6   9   9       71.28       93.57      6.20 o 
  -5   9   9      528.62      551.77     16.08 o 
  -4   9   9       12.49       12.10      4.46 o 
  -3   9   9      116.65      123.69      5.29 o 
  -2   9   9        0.11        1.43      1.77 o 
  -1   9   9      627.73      632.65     11.42 o 
   0   9   9      127.36      120.62      4.31 o 
   1   9   9      501.50      502.93     10.66 o 
   2   9   9        0.63        0.58      1.74 o 
   3   9   9      116.01      113.84      5.83 o 
   4   9   9       14.32        9.63      2.47 o 
   5   9   9      256.83      272.95      7.88 o 
   6   9   9      123.44      112.29      8.09 o 
  -7  10   9       32.93       38.57      6.04 o 
  -6  10   9      205.33      222.08      8.63 o 
  -5  10   9       25.91       21.56      3.74 o 
  -4  10   9      299.67      278.00      8.29 o 
  -3  10   9      276.40      284.67     11.26 o 
  -2  10   9       95.89       97.27      4.67 o 
  -1  10   9      249.27      256.81      8.20 o 
   0  10   9        4.82        3.14      1.55 o 
   1  10   9      391.45      365.62      8.46 o 
   2  10   9      843.04      838.06     13.35 o 
   3  10   9      144.63      144.23      6.24 o 
   4  10   9       34.08       31.52      3.47 o 
   5  10   9       23.12       24.99      3.48 o 
   6  10   9        3.08        1.02      2.74 o 
  -6  11   9      165.83      150.90      7.57 o 
  -5  11   9        1.79        9.45      3.24 o 
  -4  11   9       10.33       13.85      3.10 o 
  -3  11   9      445.69      437.35     10.22 o 
  -2  11   9      169.67      159.72      6.50 o 
  -1  11   9      617.95      592.92     11.36 o 
   0  11   9       38.06       41.31      2.99 o 
   1  11   9      971.14      947.28     16.17 o 
   2  11   9       59.72       48.25      3.70 o 
   3  11   9       74.41       70.98      4.50 o 
   4  11   9        0.24        0.00      2.35 o 
   5  11   9       54.66       59.81      4.59 o 
   6  11   9       16.33       24.98      4.19 o 
  -6  12   9       10.51       14.10      4.04 o 
  -5  12   9       17.77       23.41      5.35 o 
  -4  12   9      210.82      192.40      7.27 o 
  -3  12   9      409.46      396.08     10.66 o 
  -2  12   9        5.05        5.78      2.37 o 
  -1  12   9      316.75      298.67      9.63 o 
   0  12   9      266.72      259.67      8.74 o 
   1  12   9       52.68       52.83      3.82 o 
   2  12   9      883.19      895.60     14.38 o 
   3  12   9      172.60      193.71      9.17 o 
   4  12   9       91.58       77.68      4.98 o 
   5  12   9        4.09        3.97      2.88 o 
   6  12   9       62.93       62.01      5.84 o 
  -6  13   9        4.19        0.57      4.03 o 
  -5  13   9      101.54      100.27      6.68 o 
  -4  13   9      263.12      252.32     13.76 o 
  -3  13   9        6.75        7.40      2.62 o 
  -2  13   9        1.78        0.00      2.05 o 
  -1  13   9        0.10        0.00      2.09 o 
   0  13   9       43.06       39.80      4.80 o 
   1  13   9      911.91      930.67     15.15 o 
   2  13   9      270.74      258.43      7.32 o 
   3  13   9      745.18      708.51     13.06 o 
   4  13   9        3.97        3.58      2.83 o 
   5  13   9      114.38      111.34      6.09 o 
  -6  14   9        0.40        1.76      4.05 o 
  -5  14   9      167.74      164.69      9.09 o 
  -4  14   9      944.03      907.40     27.42 o 
  -3  14   9       19.98       20.83      3.52 o 
  -2  14   9       25.62       30.64      3.55 o 
  -1  14   9       44.99       52.99      4.97 o 
   0  14   9      911.08      866.29     26.19 o 
   1  14   9        6.10        4.53      2.36 o 
   2  14   9        8.64       11.36      2.67 o 
   3  14   9        3.64        1.40      2.52 o 
   4  14   9       50.22       46.49      5.66 o 
   5  14   9       12.41        9.23      4.45 o 
  -5  15   9        3.37        4.86      3.47 o 
  -4  15   9      134.54      130.45      7.77 o 
  -3  15   9      156.80      146.03      6.56 o 
  -2  15   9       41.89       42.12      4.83 o 
  -1  15   9        0.17        0.00      3.46 o 
   0  15   9       16.02       25.41      4.16 o 
   1  15   9      101.94      101.51      6.51 o 
   2  15   9      109.11      105.44      7.33 o 
   3  15   9       66.64       58.21      4.86 o 
   4  15   9       52.61       52.64      4.77 o 
   5  15   9        6.48       10.28      4.01 o 
  -5  16   9       22.56       20.70      5.05 o 
  -4  16   9      241.30      242.82      9.52 o 
  -3  16   9       62.14       79.47      5.77 o 
  -2  16   9       81.10       86.22      8.66 o 
  -1  16   9       50.12       60.90      9.62 o 
   0  16   9       27.74       31.81      4.48 o 
   1  16   9       33.90       32.54      4.64 o 
   2  16   9       18.06       14.79      3.08 o 
   3  16   9      117.97      127.21      6.16 o 
   4  16   9        1.84        1.30      2.82 o 
  -4  17   9       49.44       54.54      6.63 o 
  -3  17   9       23.04       17.95      3.62 o 
  -2  17   9      130.43      119.12      7.19 o 
  -1  17   9       13.86       16.77      4.69 o 
   0  17   9       53.36       49.43      5.26 o 
   1  17   9      122.54      127.75      7.53 o 
   2  17   9       12.98       15.41      4.21 o 
   3  17   9       13.79       12.34      4.33 o 
   4  17   9        3.25        5.37      3.66 o 
  -4  18   9        5.62        0.00      3.79 o 
  -3  18   9       31.67       35.57      5.24 o 
  -2  18   9        3.84        3.67      3.31 o 
  -1  18   9      107.88      106.55     10.81 o 
   0  18   9        1.48        0.00      3.08 o 
   1  18   9       23.78       14.43      3.95 o 
   2  18   9       16.89       20.08      4.85 o 
   3  18   9      124.24      150.41      6.93 o 
  -3  19   9      110.50      101.60     10.10 o 
  -2  19   9      130.78      143.17      8.32 o 
  -1  19   9        1.34        5.55      3.44 o 
   0  19   9        0.92        0.00      3.12 o 
   1  19   9       82.59       77.00      6.86 o 
   2  19   9       39.64       36.91      8.58 o 
  -2  20   9        0.15        0.00      3.44 o 
  -1  20   9        2.12        0.33      3.44 o 
   0  20   9       42.47       60.10      6.47 o 
   1  20   9       79.60       91.74      7.69 o 
  -8   0  10      242.56      168.04     17.25 o 
  -6   0  10      265.35      290.94     19.10 o 
  -4   0  10      266.28      349.70     13.62 o 
  -2   0  10      382.84      327.07      7.91 o 
   0   0  10      330.43      374.29      8.38 o 
   2   0  10      718.55      689.10     15.76 o 
   4   0  10      353.27      305.16     12.51 o 
   6   0  10        6.15        4.49      4.79 o 
  -7   1  10       13.43        1.69      4.65 o 
  -6   1  10       64.90       67.87      8.01 o 
  -5   1  10       61.89       54.41      9.79 o 
  -4   1  10      526.29      554.34     10.58 o 
  -3   1  10        2.59        2.80      1.19 o 
  -2   1  10     5855.44     5729.17     53.52 o 
  -1   1  10      224.17      222.35      4.42 o 
   0   1  10       65.99       68.56      2.68 o 
   1   1  10      337.15      349.14      6.33 o 
   2   1  10     2574.11     2451.64     25.30 o 
   3   1  10       72.47       73.55      4.06 o 
   4   1  10      272.92      257.14      7.91 o 
   5   1  10        6.25        5.55      2.79 o 
   6   1  10      220.18      236.18     15.39 o 
   7   1  10       10.96        8.82      4.34 o 
  -7   2  10       30.34       30.15      7.66 o 
  -6   2  10       15.71        2.73      4.22 o 
  -5   2  10      116.38      107.59      8.20 o 
  -4   2  10        7.06        3.80      1.96 o 
  -3   2  10      178.72      204.69      4.81 o 
  -2   2  10       48.90       42.10      2.46 o 
  -1   2  10       63.10       70.25      3.33 o 
   0   2  10        0.03        0.01      0.93 o 
   1   2  10       22.92       21.51      1.75 o 
   2   2  10       75.97       83.37      3.00 o 
   3   2  10       36.70       32.51      3.03 o 
   4   2  10      437.54      452.69      9.21 o 
   5   2  10       27.66       31.59      4.21 o 
   6   2  10      173.38      174.03      7.98 o 
   7   2  10        7.80        7.56      3.94 o 
  -7   3  10      166.33      188.54     12.04 o 
  -6   3  10        5.83        3.67      4.12 o 
  -5   3  10       47.72       58.37      4.38 o 
  -4   3  10       27.14       30.48      3.68 o 
  -3   3  10       40.57       52.05      4.04 o 
  -2   3  10        1.84        0.00      1.14 o 
  -1   3  10       64.43       79.55      4.30 o 
   0   3  10      210.81      230.09      5.00 o 
   1   3  10      271.56      315.17      5.49 o 
   2   3  10       99.56       87.17      2.98 o 
   3   3  10      329.27      308.60      6.91 o 
   4   3  10     2511.63     2479.13     30.16 o 
   5   3  10      125.73      130.63      7.75 o 
   6   3  10      162.33      158.28     10.09 o 
   7   3  10       14.48       18.79      5.30 o 
  -7   4  10       33.63       40.59      7.15 o 
  -6   4  10       19.21       23.43      8.30 o 
  -5   4  10       20.56       12.62      4.62 o 
  -4   4  10       25.65       29.18      3.12 o 
  -3   4  10      352.61      340.62      7.94 o 
  -2   4  10      120.80      114.03      3.16 o 
  -1   4  10      387.83      366.59      5.85 o 
   0   4  10      159.51      159.14      4.39 o 
   1   4  10        3.49        0.00      1.02 o 
   2   4  10       84.26       96.60      3.78 o 
   3   4  10      295.77      278.89      6.66 o 
   4   4  10       12.55       10.28      2.41 o 
   5   4  10      241.73      255.70      7.30 o 
   6   4  10        4.44        4.48      3.06 o 
   7   4  10        1.18        3.00      3.52 o 
  -7   5  10       12.51       10.09      5.25 o 
  -6   5  10       19.80       13.91      3.79 o 
  -5   5  10       99.13       96.38      6.11 o 
  -4   5  10       23.40       16.79      2.90 o 
  -3   5  10       12.62        9.28      2.77 o 
  -2   5  10       24.30       23.57      2.50 o 
  -1   5  10        0.37        3.12      1.47 o 
   0   5  10        0.56        0.00      1.04 o 
   1   5  10      175.41      170.79      4.97 o 
   2   5  10       42.82       42.06      2.98 o 
   3   5  10        2.01        2.45      1.74 o 
   4   5  10      639.60      639.03     13.98 o 
   5   5  10       62.53       59.17      4.30 o 
   6   5  10       38.31       43.67      4.90 o 
   7   5  10       90.66       73.37      6.43 o 
  -7   6  10      135.76      112.04     10.36 o 
  -6   6  10        4.48        0.00      2.77 o 
  -5   6  10        0.54        0.00      3.12 o 
  -4   6  10       21.86       17.57      3.67 o 
  -3   6  10       20.15       16.32      2.55 o 
  -2   6  10       11.31        6.26      2.25 o 
  -1   6  10      509.78      506.76      8.28 o 
   0   6  10       65.19       69.89      2.75 o 
   1   6  10      111.26      122.98      4.16 o 
   2   6  10       87.06       92.11      4.76 o 
   3   6  10      647.21      605.85     10.73 o 
   4   6  10        1.56        0.00      1.90 o 
   5   6  10      209.34      214.01      6.92 o 
   6   6  10       14.04       21.97      4.00 o 
  -7   7  10       15.22       15.16      5.66 o 
  -6   7  10        4.07        4.54      3.01 o 
  -5   7  10       28.10       28.83      3.69 o 
  -4   7  10       96.95      100.79      9.27 o 
  -3   7  10        1.01        0.00      1.66 o 
  -2   7  10      224.49      189.20      5.91 o 
  -1   7  10       38.05       39.35      2.23 o 
   0   7  10      391.81      382.58      6.36 o 
   1   7  10       15.32       14.28      2.03 o 
   2   7  10       46.71       55.23      5.24 o 
   3   7  10       20.13       28.03      4.93 o 
   4   7  10       81.95       79.47      5.42 o 
   5   7  10      127.77      128.74      5.53 o 
   6   7  10        3.30       10.12      2.93 o 
  -7   8  10        0.04        0.00      3.76 o 
  -6   8  10       51.93       41.52      4.79 o 
  -5   8  10      164.68      145.28      6.52 o 
  -4   8  10       15.90       16.24      2.96 o 
  -3   8  10        8.96       12.12      2.54 o 
  -2   8  10       35.34       38.80      3.43 o 
  -1   8  10        2.31        0.00      1.56 o 
   0   8  10      408.29      426.31      6.89 o 
   1   8  10      137.32      126.64      4.46 o 
   2   8  10        1.79        0.00      1.65 o 
   3   8  10      341.34      344.24      8.64 o 
   4   8  10       93.43       85.20      4.75 o 
   5   8  10       10.42        4.58      2.56 o 
   6   8  10       57.91       52.23      4.66 o 
  -7   9  10       12.42       13.48      4.10 o 
  -6   9  10       30.32       23.01      4.16 o 
  -5   9  10      112.01      110.37      8.38 o 
  -4   9  10       53.46       52.52      4.44 o 
  -3   9  10      207.49      206.84      6.78 o 
  -2   9  10     2581.71     2535.42     33.32 o 
  -1   9  10      654.95      682.84     12.24 o 
   0   9  10       19.40       16.97      2.08 o 
   1   9  10      790.71      815.94     12.58 o 
   2   9  10      453.93      423.92      9.28 o 
   3   9  10       42.30       34.94      3.36 o 
   4   9  10      131.23      149.69      5.73 o 
   5   9  10       16.94       19.71      3.30 o 
   6   9  10       36.86       37.17      4.32 o 
  -7  10  10       32.11       43.28      5.50 o 
  -6  10  10       69.88       77.28      6.14 o 
  -5  10  10        9.44        9.08      3.20 o 
  -4  10  10      383.35      412.02     12.31 o 
  -3  10  10       39.54       36.21      3.69 o 
  -2  10  10      405.66      395.92      9.32 o 
  -1  10  10      588.04      575.83     11.20 o 
   0  10  10      175.40      154.38      4.83 o 
   1  10  10      967.82      981.45     17.80 o 
   2  10  10      358.04      330.15      9.14 o 
   3  10  10        4.10        0.00      1.99 o 
   4  10  10       49.21       45.63      4.00 o 
   5  10  10      144.24      133.32      5.98 o 
   6  10  10       36.23       38.70      4.33 o 
  -6  11  10       96.05      100.55      6.95 o 
  -5  11  10       31.87       21.95      3.84 o 
  -4  11  10      407.61      382.45     13.21 o 
  -3  11  10      107.10      113.70      5.47 o 
  -2  11  10      118.61      116.52      5.26 o 
  -1  11  10      778.62      770.30     13.70 o 
   0  11  10      732.83      690.25     15.28 o 
   1  11  10      874.00      829.69     13.20 o 
   2  11  10      890.87      868.98     14.06 o 
   3  11  10       68.81       81.81      4.79 o 
   4  11  10      777.39      755.06     13.81 o 
   5  11  10        0.36        4.57      2.66 o 
   6  11  10        2.64        1.78      2.98 o 
  -6  12  10      209.64      199.71     10.47 o 
  -5  12  10       22.32       23.51      3.89 o 
  -4  12  10       66.54       73.33      5.32 o 
  -3  12  10      302.88      327.98      9.02 o 
  -2  12  10      246.97      223.51      7.72 o 
  -1  12  10       12.02       12.52      3.13 o 
   0  12  10       15.60       17.58      3.56 o 
   1  12  10     2530.36     2546.13     30.69 o 
   2  12  10        2.03        7.38      2.47 o 
   3  12  10      896.43      893.39     15.06 o 
   4  12  10       47.84       45.21      5.75 o 
   5  12  10       41.88       48.35      4.59 o 
  -6  13  10        0.59        0.00      3.24 o 
  -5  13  10       55.96       65.26      5.66 o 
  -4  13  10       12.61        8.43      3.31 o 
  -3  13  10       17.06        9.77      2.87 o 
  -2  13  10        5.04        0.74      2.24 o 
  -1  13  10       17.13       11.43      3.23 o 
   0  13  10       47.85       52.59      5.08 o 
   1  13  10      648.81      633.90     13.09 o 
   2  13  10        3.18        3.03      2.44 o 
   3  13  10      211.64      241.66      8.68 o 
   4  13  10      162.16      135.64      8.95 o 
   5  13  10        0.13        1.94      2.89 o 
  -5  14  10        4.70        5.14      3.51 o 
  -4  14  10        6.87        8.34      3.22 o 
  -3  14  10       15.38       11.74      2.96 o 
  -2  14  10       93.62       91.75      7.57 o 
  -1  14  10      253.40      251.72      9.19 o 
   0  14  10       24.72       30.39      4.40 o 
   1  14  10      111.98       89.72      6.21 o 
   2  14  10        4.27        2.86      2.40 o 
   3  14  10       77.35       63.73      4.78 o 
   4  14  10        5.20        3.66      2.98 o 
   5  14  10      118.05      151.36      7.14 o 
  -5  15  10        0.03        2.19      3.37 o 
  -4  15  10      246.23      230.13      8.60 o 
  -3  15  10       50.80       43.70      4.46 o 
  -2  15  10        0.03        0.00      3.12 o 
  -1  15  10      225.08      222.60      8.96 o 
   0  15  10       64.49       69.46      5.99 o 
   1  15  10      193.35      164.87     10.66 o 
   2  15  10       72.59       72.76      4.91 o 
   3  15  10       19.05       16.33      3.30 o 
   4  15  10        8.96        8.41      3.13 o 
  -5  16  10       26.03       35.66      5.99 o 
  -4  16  10       29.92       38.63      4.63 o 
  -3  16  10       58.06       58.46      5.11 o 
  -2  16  10        2.14        2.51      3.10 o 
  -1  16  10       60.88       55.68      5.67 o 
   0  16  10        0.07        1.59      2.90 o 
   1  16  10       47.71       57.55      6.00 o 
   2  16  10       21.99       20.10      3.42 o 
   3  16  10       80.33       82.77      5.48 o 
   4  16  10        0.29        2.42      4.23 o 
  -4  17  10      191.54      203.58      8.45 o 
  -3  17  10        0.00        0.00      2.96 o 
  -2  17  10        0.14        2.32      3.37 o 
  -1  17  10        1.42        0.00      2.79 o 
   0  17  10      119.83      141.32      7.78 o 
   1  17  10       20.54       22.96      4.52 o 
   2  17  10       30.54       33.65      6.96 o 
   3  17  10        9.09        5.95      3.14 o 
  -3  18  10        8.64       16.55      4.72 o 
  -2  18  10        8.84        4.69      3.40 o 
  -1  18  10        6.03        3.43      3.27 o 
   0  18  10       25.13       20.19      4.46 o 
   1  18  10       22.22       27.48      5.01 o 
   2  18  10       12.58       16.39      4.51 o 
   3  18  10       13.42       12.31      5.03 o 
  -3  19  10       14.48       17.82      4.81 o 
  -2  19  10       67.36       71.05      7.78 o 
  -1  19  10       24.82       27.11      4.85 o 
   0  19  10        0.20        0.00      3.53 o 
   1  19  10        4.57        0.00      3.98 o 
   2  19  10       64.94       79.77      7.47 o 
  -1  20  10       54.18       60.22      6.64 o 
   0  20  10      338.43      364.79     21.97 o 
  -7   0  11        9.85       34.09      9.83 o 
  -5   0  11        0.14        4.92      5.16 o 
  -3   0  11       12.12        3.77      1.94 o 
  -1   0  11     3141.11     3164.54     53.85 o 
   1   0  11      234.28      194.67      9.58 o 
   3   0  11     1052.14     1078.57     19.42 o 
   5   0  11      298.08      311.79     14.07 o 
   7   0  11       30.29       39.02      7.91 o 
  -7   1  11       41.31       62.33      9.67 o 
  -6   1  11      101.04       87.53      9.06 o 
  -5   1  11       74.68       69.59      7.52 o 
  -4   1  11      154.61      155.46      6.48 o 
  -3   1  11      123.82      154.27      3.90 o 
  -2   1  11     2427.40     2581.28     26.19 o 
  -1   1  11     1829.58     2053.42     21.41 o 
   0   1  11      847.45      888.64     11.01 o 
   1   1  11      199.90      191.01      4.64 o 
   2   1  11       91.64      101.12      3.40 o 
   3   1  11      437.95      440.45      8.61 o 
   4   1  11        6.80        6.58      2.64 o 
   5   1  11      390.16      384.11     10.98 o 
   6   1  11      162.92      157.86      7.77 o 
   7   1  11       99.51      131.05      8.27 o 
  -7   2  11        6.09        3.33      4.93 o 
  -6   2  11      159.43      166.92     10.77 o 
  -5   2  11        1.13        0.00      3.24 o 
  -4   2  11       88.22      116.32     10.81 o 
  -3   2  11       19.68       20.78      2.88 o 
  -2   2  11      336.16      362.24      6.62 o 
  -1   2  11       96.39       67.34      2.74 o 
   0   2  11     2121.72     2268.32     23.44 o 
   1   2  11      224.27      236.91      4.84 o 
   2   2  11      317.29      315.23      5.84 o 
   3   2  11       80.27       80.42      4.05 o 
   4   2  11       50.35       47.61      4.03 o 
   5   2  11      252.01      253.69      8.99 o 
   6   2  11      118.48      127.92      9.12 o 
   7   2  11       25.20       34.47      5.99 o 
  -7   3  11       27.20       20.30      9.63 o 
  -6   3  11        1.78        0.00      3.62 o 
  -5   3  11      304.83      313.68     14.61 o 
  -4   3  11        2.31        2.13      2.55 o 
  -3   3  11        5.15       10.90      2.49 o 
  -2   3  11       37.71       54.00      2.62 o 
  -1   3  11      280.22      303.21      5.43 o 
   0   3  11       84.02      120.99      3.84 o 
   1   3  11     1006.81     1042.05     12.67 o 
   2   3  11      377.16      419.62      8.09 o 
   3   3  11      170.48      155.89      7.28 o 
   4   3  11     1116.45     1097.69     16.54 o 
   5   3  11      194.14      196.26      7.85 o 
   6   3  11       45.12       33.23      5.46 o 
  -7   4  11       79.04       85.36     16.32 o 
  -6   4  11        0.53        3.10      5.80 o 
  -5   4  11      109.82      127.16      5.84 o 
  -4   4  11      386.24      396.84     10.80 o 
  -3   4  11       61.64       56.22      3.78 o 
  -2   4  11      145.69      150.25      4.26 o 
  -1   4  11      326.33      333.18      8.47 o 
   0   4  11      251.94      225.88      5.23 o 
   1   4  11      329.52      326.60      5.85 o 
   2   4  11      237.86      276.42      6.42 o 
   3   4  11      337.24      319.12     11.64 o 
   4   4  11       18.86       19.90      2.78 o 
   5   4  11       87.34       88.02      5.98 o 
   6   4  11        5.26       12.98      3.74 o 
  -7   5  11       80.03       95.20     17.93 o 
  -6   5  11       12.19        2.68      4.16 o 
  -5   5  11        7.96       13.59      3.70 o 
  -4   5  11       49.75       54.91      4.12 o 
  -3   5  11       80.80       97.65      7.20 o 
  -2   5  11      113.32      104.34      8.77 o 
  -1   5  11      313.32      336.90      5.85 o 
   0   5  11      224.64      231.23      4.83 o 
   1   5  11        0.98        2.84      1.26 o 
   2   5  11      244.25      256.11      7.66 o 
   3   5  11        2.65        0.65      1.84 o 
   4   5  11     1171.40     1112.64     16.90 o 
   5   5  11      158.65      177.50      6.42 o 
   6   5  11       29.96       34.18      4.61 o 
  -7   6  11      122.31      104.53     10.46 o 
  -6   6  11       12.19       13.81      5.27 o 
  -5   6  11       16.51       20.38      3.40 o 
  -4   6  11      138.49      144.06      5.87 o 
  -3   6  11      189.36      199.30      6.32 o 
  -2   6  11        0.17        3.38      1.76 o 
  -1   6  11      277.37      256.60      5.03 o 
   0   6  11      213.00      220.36      4.75 o 
   1   6  11       41.88       41.43      3.54 o 
   2   6  11      571.34      566.22     10.10 o 
   3   6  11       95.17       92.97      4.46 o 
   4   6  11      149.33      148.48      5.54 o 
   5   6  11        4.04        3.71      2.50 o 
   6   6  11      364.35      355.30     11.21 o 
  -7   7  11        3.44       14.10      6.89 o 
  -6   7  11        0.00        2.98      3.05 o 
  -5   7  11      271.20      281.18      9.27 o 
  -4   7  11       44.48       56.67      6.89 o 
  -3   7  11       73.18       87.45      4.66 o 
  -2   7  11      232.36      247.53      6.98 o 
  -1   7  11      196.77      204.28      5.13 o 
   0   7  11        4.97        3.04      1.37 o 
   1   7  11      365.76      359.51     10.08 o 
   2   7  11       21.48       18.70      2.46 o 
   3   7  11      247.85      261.80      6.92 o 
   4   7  11        2.13        0.44      3.21 o 
   5   7  11       58.17       64.19      4.60 o 
   6   7  11       41.30       34.48      4.69 o 
  -7   8  11       37.36       44.39      7.85 o 
  -6   8  11        6.49        9.74      3.52 o 
  -5   8  11        3.90        2.94      2.70 o 
  -4   8  11      110.08       92.83      5.17 o 
  -3   8  11      288.19      295.26      8.08 o 
  -2   8  11      213.87      214.58      8.70 o 
  -1   8  11        0.06        0.00      1.68 o 
   0   8  11      115.97      106.48      4.03 o 
   1   8  11       62.37       56.77      3.46 o 
   2   8  11       36.84       36.32      3.18 o 
   3   8  11        1.11        0.00      2.37 o 
   4   8  11       40.25       40.77      6.25 o 
   5   8  11       10.20       11.20      2.94 o 
   6   8  11       57.57       55.31      4.80 o 
  -7   9  11       29.89       33.05      6.35 o 
  -6   9  11        0.02        0.00      2.90 o 
  -5   9  11       20.21       22.41      4.82 o 
  -4   9  11      110.01       99.35      5.36 o 
  -3   9  11      112.32      128.65      5.76 o 
  -2   9  11       41.93       46.51      4.02 o 
  -1   9  11       17.88       14.01      2.54 o 
   0   9  11        0.99        1.96      1.88 o 
   1   9  11      741.63      755.24     12.18 o 
   2   9  11        0.22        0.12      1.87 o 
   3   9  11      331.36      315.07      7.91 o 
   4   9  11      195.78      191.17      6.62 o 
   5   9  11        0.16        0.00      2.43 o 
   6   9  11        0.82        2.93      2.88 o 
  -6  10  11        1.53        4.92      3.45 o 
  -5  10  11       56.85       76.53      5.75 o 
  -4  10  11       76.27       80.07      5.18 o 
  -3  10  11      200.24      169.33      6.50 o 
  -2  10  11      539.87      523.92     11.15 o 
  -1  10  11      171.37      170.18      6.04 o 
   0  10  11      104.62      106.62      5.32 o 
   1  10  11       46.74       56.59      3.86 o 
   2  10  11      989.91      974.31     15.22 o 
   3  10  11      242.06      233.85      7.02 o 
   4  10  11        0.02        4.09      2.56 o 
   5  10  11       10.13        9.68      3.08 o 
   6  10  11       13.76       14.66      4.48 o 
  -6  11  11        3.21        0.00      3.30 o 
  -5  11  11      112.83      126.74      7.10 o 
  -4  11  11      297.83      295.96      9.15 o 
  -3  11  11       18.66       18.73      3.79 o 
  -2  11  11      515.54      481.69     10.81 o 
  -1  11  11        1.75        3.53      2.64 o 
   0  11  11      520.81      494.81     12.76 o 
   1  11  11       44.13       53.02      3.89 o 
   2  11  11        7.31        3.11      2.16 o 
   3  11  11        4.38        2.10      2.97 o 
   4  11  11       19.38       13.24      3.06 o 
   5  11  11        5.49        2.04      2.81 o 
  -6  12  11       15.06       23.13      5.19 o 
  -5  12  11        1.38        0.00      2.86 o 
  -4  12  11      240.24      223.60     11.20 o 
  -3  12  11       63.15       68.55      6.60 o 
  -2  12  11       25.31       25.51      4.26 o 
  -1  12  11      361.25      348.46     11.93 o 
   0  12  11      981.05     1028.54     20.61 o 
   1  12  11      124.28      130.34      5.36 o 
   2  12  11       34.23       47.73      3.99 o 
   3  12  11      171.13      158.15      6.28 o 
   4  12  11       72.08       79.93      6.65 o 
   5  12  11       19.43       17.63      3.56 o 
  -6  13  11       29.01       17.64      4.33 o 
  -5  13  11      100.07      109.52      6.80 o 
  -4  13  11      156.41      139.20      8.14 o 
  -3  13  11        0.85        0.00      2.34 o 
  -2  13  11      309.05      289.37     11.16 o 
  -1  13  11      259.10      284.09     13.24 o 
   0  13  11        1.70        5.53      2.94 o 
   1  13  11      891.62      831.24     18.35 o 
   2  13  11       11.71       18.65      3.16 o 
   3  13  11        0.59        0.00      2.26 o 
   4  13  11        1.17        0.00      2.70 o 
   5  13  11      213.54      220.27      8.12 o 
  -5  14  11       37.79       29.29      4.73 o 
  -4  14  11       12.62       17.77      3.73 o 
  -3  14  11       14.20       14.34      3.29 o 
  -2  14  11       14.15       14.54      3.66 o 
  -1  14  11       61.45       61.83      5.68 o 
   0  14  11      545.02      566.90     14.80 o 
   1  14  11      701.38      652.80     16.18 o 
   2  14  11      219.39      227.20      7.25 o 
   3  14  11        0.09        0.00      3.27 o 
   4  14  11        0.07        0.00      2.54 o 
  -5  15  11        4.36        2.19      3.41 o 
  -4  15  11        5.54        3.50      3.03 o 
  -3  15  11       10.73        4.47      2.89 o 
  -2  15  11       27.22       20.93      5.76 o 
  -1  15  11       83.10       83.72      6.32 o 
   0  15  11      254.92      254.26      9.89 o 
   1  15  11        0.01        0.00      2.81 o 
   2  15  11        5.27        4.46      2.68 o 
   3  15  11      130.06      135.37      6.21 o 
   4  15  11       13.96       15.03      3.57 o 
  -4  16  11      143.71      152.19      7.56 o 
  -3  16  11       18.51       14.66      6.46 o 
  -2  16  11       20.10       18.78      4.46 o 
  -1  16  11       13.75       21.28      4.14 o 
   0  16  11       10.34       10.23      3.62 o 
   1  16  11        0.40        0.34      3.07 o 
   2  16  11       51.72       58.02      6.14 o 
   3  16  11        4.67        7.66      3.15 o 
  -4  17  11       11.05        4.46      3.48 o 
  -3  17  11        2.11        0.00      3.23 o 
  -2  17  11        7.20        3.08      3.35 o 
  -1  17  11        2.25        0.00      3.05 o 
   0  17  11       28.95       20.25      4.56 o 
   1  17  11      185.25      205.33     11.38 o 
   2  17  11        3.70        0.47      5.13 o 
   3  17  11       87.14      103.70      6.30 o 
  -3  18  11        4.37        7.32      5.06 o 
  -2  18  11        2.82        0.18      3.26 o 
  -1  18  11        2.23        0.79      3.36 o 
   0  18  11        0.56        0.19      3.39 o 
   1  18  11        1.14        0.00      3.48 o 
   2  18  11        0.00        0.00      4.98 o 
  -2  19  11        0.03        0.00      3.49 o 
  -1  19  11       20.15       20.38      4.85 o 
   0  19  11       31.32       50.53      6.17 o 
   1  19  11      216.27      258.57     15.11 o 
  -6   0  12        1.10        0.48      5.96 o 
  -4   0  12      850.10      808.11     30.87 o 
  -2   0  12      171.63      156.49      5.96 o 
   0   0  12      517.90      504.05     10.80 o 
   2   0  12       66.76       66.74      4.27 o 
   4   0  12      396.87      404.15     15.38 o 
   6   0  12        5.97        6.29      4.88 o 
  -7   1  12       10.01        8.72      6.08 o 
  -6   1  12       18.21       20.75      5.79 o 
  -5   1  12       29.04       24.30      5.37 o 
  -4   1  12        0.56        1.88      3.32 o 
  -3   1  12       34.21       33.01      2.64 o 
  -2   1  12     1651.55     1608.70     17.87 o 
  -1   1  12        7.40       11.22      2.06 o 
   0   1  12      322.10      282.58      5.42 o 
   1   1  12      124.85      121.04      3.63 o 
   2   1  12      120.53      114.62      3.73 o 
   3   1  12       59.55       59.69      4.51 o 
   4   1  12      502.23      493.65     14.15 o 
   5   1  12      358.15      335.49     10.80 o 
   6   1  12       21.15       16.35      4.12 o 
  -7   2  12        7.96        6.10      5.33 o 
  -6   2  12       24.66       21.31      5.50 o 
  -5   2  12      114.17      119.81      8.78 o 
  -4   2  12      114.78      127.71      6.14 o 
  -3   2  12       25.50       18.65      2.63 o 
  -2   2  12       80.85      124.99      4.06 o 
  -1   2  12       58.19       53.80      2.73 o 
   0   2  12       51.24       53.06      2.65 o 
   1   2  12     1564.75     1606.39     17.99 o 
   2   2  12      296.33      327.97      8.10 o 
   3   2  12       63.38       77.94      4.10 o 
   4   2  12      176.79      180.42      7.25 o 
   5   2  12      153.55      144.80      8.27 o 
   6   2  12       70.50       69.87      9.10 o 
  -7   3  12       70.98       56.73      8.37 o 
  -6   3  12        1.80        5.21      4.64 o 
  -5   3  12       57.42       87.66      8.45 o 
  -4   3  12        3.81        5.20      2.27 o 
  -3   3  12        8.18       16.48      3.01 o 
  -2   3  12        5.84       12.55      1.94 o 
  -1   3  12      672.29      682.12      9.83 o 
   0   3  12       76.96       77.26      3.40 o 
   1   3  12       16.64       18.59      1.88 o 
   2   3  12      231.58      246.74      6.20 o 
   3   3  12      856.28      888.59     15.86 o 
   4   3  12       32.80       33.99      3.32 o 
   5   3  12       20.09       16.47      3.68 o 
   6   3  12       37.31       35.88      4.80 o 
  -7   4  12      149.94      179.13     12.31 o 
  -6   4  12        4.63        1.74      4.35 o 
  -5   4  12      184.02      201.20      8.40 o 
  -4   4  12       79.83       83.90      8.04 o 
  -3   4  12       56.48       49.59      3.83 o 
  -2   4  12      115.63      133.69      6.48 o 
  -1   4  12     1755.71     1690.52     23.16 o 
   0   4  12      186.29      192.19      5.73 o 
   1   4  12      855.35      861.05     11.32 o 
   2   4  12       48.99       46.52      3.93 o 
   3   4  12     1750.24     1670.76     24.16 o 
   4   4  12      167.89      173.07      6.01 o 
   5   4  12      108.36      123.76      9.95 o 
   6   4  12       49.13       34.58      4.75 o 
  -7   5  12       10.01        5.91      5.50 o 
  -6   5  12        0.97        0.00      3.96 o 
  -5   5  12      248.56      224.26      8.78 o 
  -4   5  12       35.80       32.22      3.55 o 
  -3   5  12      515.72      492.05     10.45 o 
  -2   5  12       40.15       49.27      4.11 o 
  -1   5  12       26.76       27.54      2.13 o 
   0   5  12      166.30      181.73      5.25 o 
   1   5  12      350.14      340.51      7.20 o 
   2   5  12      885.69      894.59     13.70 o 
   3   5  12       81.74       79.62      4.31 o 
   4   5  12       98.92       86.94      4.68 o 
   5   5  12        1.34        2.59      3.04 o 
   6   5  12       38.94       40.95      5.14 o 
  -7   6  12       10.99        7.00      5.55 o 
  -6   6  12        3.27        0.41      4.40 o 
  -5   6  12      534.28      499.10     19.19 o 
  -4   6  12        0.01        2.21      2.32 o 
  -3   6  12      384.73      391.74      9.29 o 
  -2   6  12       21.53       16.46      2.58 o 
  -1   6  12      517.69      478.74     10.18 o 
   0   6  12      698.11      683.79     10.60 o 
   1   6  12      258.80      270.74      6.49 o 
   2   6  12        0.13        0.00      1.73 o 
   3   6  12      116.69      102.41      4.59 o 
   4   6  12        5.97        3.51      2.71 o 
   5   6  12      298.79      325.87      8.72 o 
   6   6  12        0.20        5.71      4.75 o 
  -7   7  12        0.10        0.00      4.70 o 
  -6   7  12        4.02        1.40      3.50 o 
  -5   7  12      146.06      171.99      7.07 o 
  -4   7  12       11.52       21.61      3.29 o 
  -3   7  12       54.44       53.75      4.20 o 
  -2   7  12      438.61      417.04     12.62 o 
  -1   7  12       13.79       10.15      3.79 o 
   0   7  12      283.70      287.99      6.54 o 
   1   7  12       89.32       85.24      4.00 o 
   2   7  12       81.28       82.52      4.22 o 
   3   7  12       30.71       30.84      3.21 o 
   4   7  12       73.79       67.06      4.60 o 
   5   7  12       25.97       19.79      3.21 o 
   6   7  12       18.70       18.59      4.20 o 
  -6   8  12       53.90       67.23      5.69 o 
  -5   8  12        2.91        0.00      2.67 o 
  -4   8  12      101.45      101.27      5.40 o 
  -3   8  12        0.20        0.00      2.20 o 
  -2   8  12      225.78      209.99      8.20 o 
  -1   8  12       62.30       71.27      4.22 o 
   0   8  12       15.81       19.22      2.36 o 
   1   8  12        0.97        0.00      1.71 o 
   2   8  12       22.14       18.62      3.50 o 
   3   8  12      137.49      121.17      5.14 o 
   4   8  12        0.62        1.78      3.20 o 
   5   8  12       51.19       53.30      5.45 o 
   6   8  12        9.61        3.90      3.61 o 
  -6   9  12       57.64       67.88      5.92 o 
  -5   9  12        0.38        0.00      2.58 o 
  -4   9  12      131.43      140.49      6.26 o 
  -3   9  12      156.27      147.33      6.14 o 
  -2   9  12      322.55      324.48      9.75 o 
  -1   9  12      467.74      447.32     13.69 o 
   0   9  12     1358.06     1320.51     20.20 o 
   1   9  12        8.15        7.94      2.95 o 
   2   9  12      381.75      369.28      8.46 o 
   3   9  12      162.35      155.00      5.77 o 
   4   9  12       98.47      108.20      6.02 o 
   5   9  12       15.31       13.30      3.26 o 
  -6  10  12       25.27       17.94      4.05 o 
  -5  10  12        7.72       10.92      3.42 o 
  -4  10  12       63.78       54.26      4.77 o 
  -3  10  12       26.79       33.40      3.83 o 
  -2  10  12      408.51      419.64     10.02 o 
  -1  10  12      588.65      571.44     14.00 o 
   0  10  12     1044.11     1018.46     20.29 o 
   1  10  12      151.43      155.45      5.51 o 
   2  10  12       73.38       62.09      4.22 o 
   3  10  12      313.25      317.66      8.31 o 
   4  10  12      286.83      288.49      9.14 o 
   5  10  12        1.69        4.74      2.91 o 
  -6  11  12       50.73       55.77      5.83 o 
  -5  11  12        0.59        0.00      2.75 o 
  -4  11  12        5.86        1.67      2.76 o 
  -3  11  12        9.15        2.98      2.49 o 
  -2  11  12      546.07      556.50     14.96 o 
  -1  11  12      883.34      829.05     17.95 o 
   0  11  12        5.61        8.78      3.19 o 
   1  11  12     1031.91     1052.67     15.98 o 
   2  11  12       92.06       74.41      4.74 o 
   3  11  12       12.86       15.69      3.06 o 
   4  11  12      443.58      458.45     11.79 o 
   5  11  12       29.73       22.40      4.31 o 
  -6  12  12       55.25       43.59      6.37 o 
  -5  12  12       27.94       26.81      4.40 o 
  -4  12  12        0.24        0.00      2.59 o 
  -3  12  12       36.27       35.68      3.94 o 
  -2  12  12       97.75       86.18      5.26 o 
  -1  12  12      916.47      958.49     21.33 o 
   0  12  12      670.38      614.07     15.48 o 
   1  12  12      213.26      226.64      9.57 o 
   2  12  12     1084.66     1012.10     16.24 o 
   3  12  12       12.84       13.08      3.08 o 
   4  12  12       25.93       18.55      3.46 o 
   5  12  12      121.15      139.63      9.65 o 
  -5  13  12       53.91       44.61      5.04 o 
  -4  13  12       11.78       11.67      3.35 o 
  -3  13  12       17.40       24.25      3.66 o 
  -2  13  12       31.18       26.18      4.23 o 
  -1  13  12      134.88      136.10      7.31 o 
   0  13  12        0.19        4.97      4.80 o 
   1  13  12      484.85      460.36     13.64 o 
   2  13  12        8.56        5.78      2.76 o 
   3  13  12       44.71       48.13      4.69 o 
   4  13  12       22.45       16.88      3.48 o 
  -5  14  12        3.19        6.77      3.69 o 
  -4  14  12       23.95       27.09      4.18 o 
  -3  14  12       30.81       34.76      4.25 o 
  -2  14  12       16.68        6.84      3.26 o 
  -1  14  12      192.52      193.26      8.78 o 
   0  14  12      165.60      152.43      8.58 o 
   1  14  12      335.53      305.64     11.03 o 
   2  14  12        4.31        3.67      2.71 o 
   3  14  12      135.39      136.39      6.24 o 
   4  14  12       13.36       17.33      3.62 o 
  -4  15  12       11.84       26.63      4.42 o 
  -3  15  12        0.02        0.77      3.23 o 
  -2  15  12       81.40       85.40      6.87 o 
  -1  15  12      165.63      169.63      9.48 o 
   0  15  12       33.12       22.62      4.38 o 
   1  15  12       16.69       25.82      4.68 o 
   2  15  12        1.07        4.95      3.49 o 
   3  15  12        9.60        5.17      3.04 o 
   4  15  12        6.71        4.75      3.37 o 
  -4  16  12       79.73       64.99      5.98 o 
  -3  16  12       74.14       80.01      7.22 o 
  -2  16  12        7.26        6.79      3.77 o 
  -1  16  12      148.21      138.94      9.38 o 
   0  16  12        0.11        0.00      3.11 o 
   1  16  12       36.86       30.31      8.87 o 
   2  16  12       61.82       75.50      6.92 o 
   3  16  12      115.04      112.76      6.32 o 
  -3  17  12        0.00        0.74      3.35 o 
  -2  17  12       50.15       47.64      9.25 o 
  -1  17  12       41.83       45.83      7.34 o 
   0  17  12       12.60        3.81      3.75 o 
   1  17  12        4.10        1.37      3.74 o 
   2  17  12        8.15        9.81      4.19 o 
  -2  18  12        1.13        0.00      3.43 o 
  -1  18  12       20.46       21.43      4.78 o 
   0  18  12       21.33       15.69      4.44 o 
   1  18  12        3.29        5.42      3.91 o 
   2  18  12       10.36       12.17      4.63 o 
  -1  19  12       45.42       59.60      6.82 o 
   0  19  12      169.20      197.01     12.64 o 
  -7   0  13       15.40       10.72      8.30 o 
  -5   0  13        0.36        0.00      4.35 o 
  -3   0  13     1965.22     1938.24     76.68 o 
  -1   0  13      430.01      420.52     12.30 o 
   1   0  13      107.78      111.26      5.19 o 
   3   0  13      171.93      157.32     13.54 o 
   5   0  13       27.58       32.81      9.07 o 
  -7   1  13        0.02        0.00      4.26 o 
  -6   1  13        2.77        4.72      4.39 o 
  -5   1  13        4.26        7.75      4.44 o 
  -4   1  13       91.87       86.62      8.08 o 
  -3   1  13      114.68      141.90      6.37 o 
  -2   1  13      106.96      117.42      3.93 o 
  -1   1  13      668.63      665.64      9.49 o 
   0   1  13      165.25      180.32      4.46 o 
   1   1  13      363.49      337.76      6.29 o 
   2   1  13        0.72        1.85      1.65 o 
   3   1  13       65.74       73.01      5.23 o 
   4   1  13      469.40      465.45     13.89 o 
   5   1  13      109.16      100.93      7.62 o 
   6   1  13       24.93       17.28      4.12 o 
  -7   2  13        3.90        0.88      5.08 o 
  -6   2  13       88.34       68.19      8.43 o 
  -5   2  13       53.31       62.38      7.63 o 
  -4   2  13      188.34      199.16      7.82 o 
  -3   2  13      683.52      667.61     12.92 o 
  -2   2  13      452.43      440.97      7.99 o 
  -1   2  13       31.57       32.40      3.11 o 
   0   2  13       32.15       29.81      2.33 o 
   1   2  13      155.49      168.59      7.42 o 
   2   2  13      584.49      567.06     10.16 o 
   3   2  13      540.47      532.08     11.27 o 
   4   2  13       83.49       88.50      5.82 o 
   5   2  13        1.50        0.00      2.76 o 
   6   2  13        0.16        0.00      3.27 o 
  -7   3  13       15.40        8.89      5.78 o 
  -6   3  13        7.95       11.48      5.44 o 
  -5   3  13       60.64       58.85      7.48 o 
  -4   3  13       22.22       13.75      2.84 o 
  -3   3  13      582.48      575.74     13.36 o 
  -2   3  13      152.07      166.04      4.93 o 
  -1   3  13      169.39      160.60      4.36 o 
   0   3  13        7.93        5.51      1.45 o 
   1   3  13       21.95       20.93      2.26 o 
   2   3  13      560.66      549.79     10.05 o 
   3   3  13     2623.89     2560.33     31.14 o 
   4   3  13       66.24       63.96      5.57 o 
   5   3  13        1.31        1.85      2.88 o 
   6   3  13        4.35        5.37      3.49 o 
  -7   4  13      103.50       77.36      9.91 o 
  -6   4  13       10.28        0.00      4.12 o 
  -5   4  13      522.26      515.55     30.83 o 
  -4   4  13      100.94      120.68      6.48 o 
  -3   4  13      367.85      357.88     10.40 o 
  -2   4  13      380.71      418.82      9.35 o 
  -1   4  13      566.93      560.21      8.55 o 
   0   4  13      232.73      224.99      8.68 o 
   1   4  13      411.20      394.25      8.02 o 
   2   4  13     1125.88     1117.56     16.18 o 
   3   4  13       47.03       38.71      3.81 o 
   4   4  13       27.17       28.96      3.30 o 
   5   4  13       19.44       30.22      6.57 o 
   6   4  13       69.39       63.05      8.12 o 
  -7   5  13       50.04       48.25      8.60 o 
  -6   5  13        0.09        1.88      4.59 o 
  -5   5  13      228.82      199.35      8.71 o 
  -4   5  13       11.09        9.46      3.13 o 
  -3   5  13       68.95       63.96      5.03 o 
  -2   5  13       37.27       37.01      3.51 o 
  -1   5  13      315.75      299.20      6.68 o 
   0   5  13      159.96      172.71      4.93 o 
   1   5  13      155.00      141.29      4.82 o 
   2   5  13        6.20        0.14      1.89 o 
   3   5  13       57.28       44.65      3.61 o 
   4   5  13       34.91       34.43      3.57 o 
   5   5  13        8.16        9.91      3.51 o 
   6   5  13      140.86      144.76      7.77 o 
  -7   6  13       61.88       79.05     16.64 o 
  -6   6  13       28.91       38.63      6.98 o 
  -5   6  13        8.61       10.65      3.25 o 
  -4   6  13        0.06        0.31      2.37 o 
  -3   6  13        6.02        4.46      2.33 o 
  -2   6  13      409.65      421.29     10.24 o 
  -1   6  13      202.60      182.14      6.42 o 
   0   6  13      135.34      134.34      6.69 o 
   1   6  13       96.06      100.24      4.35 o 
   2   6  13        9.97        9.14      2.31 o 
   3   6  13      155.66      148.85      5.49 o 
   4   6  13       43.29       33.42      3.51 o 
   5   6  13        8.38        8.12      3.49 o 
   6   6  13      229.83      234.48      9.62 o 
  -6   7  13       19.28       17.03      5.78 o 
  -5   7  13       22.23       27.30      4.21 o 
  -4   7  13        8.73        5.91      2.67 o 
  -3   7  13       21.38       24.89      4.76 o 
  -2   7  13        4.16        5.60      2.30 o 
  -1   7  13        3.23        4.27      2.10 o 
   0   7  13      111.27      119.21      5.14 o 
   1   7  13      202.31      188.41      5.67 o 
   2   7  13        3.63        1.33      2.79 o 
   3   7  13      246.65      255.47      7.21 o 
   4   7  13       26.39       29.28      3.55 o 
   5   7  13        1.06        3.69      2.70 o 
   6   7  13       12.24       16.50      6.10 o 
  -6   8  13        9.10        5.90      4.02 o 
  -5   8  13       56.83       50.42      5.80 o 
  -4   8  13        6.29        3.70      2.60 o 
  -3   8  13        0.01        0.00      2.23 o 
  -2   8  13        0.48        1.60      2.35 o 
  -1   8  13      182.40      183.05      6.19 o 
   0   8  13      118.61      105.65      5.09 o 
   1   8  13        1.76        0.00      1.81 o 
   2   8  13      247.33      232.45      6.73 o 
   3   8  13        3.85        0.00      2.19 o 
   4   8  13       69.34       79.16      6.86 o 
   5   8  13        0.00        0.00      2.56 o 
  -6   9  13       21.49       29.77      4.65 o 
  -5   9  13       71.89       89.93      6.27 o 
  -4   9  13        7.23        4.27      2.71 o 
  -3   9  13      351.19      359.84      9.58 o 
  -2   9  13       13.90       11.83      2.74 o 
  -1   9  13      144.91      147.31      7.14 o 
   0   9  13      258.59      272.54      9.39 o 
   1   9  13      545.91      517.20     10.04 o 
   2   9  13        0.72        0.00      2.02 o 
   3   9  13      423.84      439.09      9.94 o 
   4   9  13       19.70       17.53      3.20 o 
   5   9  13       29.74       33.65      4.08 o 
  -6  10  13        5.59        7.43      3.79 o 
  -5  10  13        0.30        0.39      2.84 o 
  -4  10  13       50.68       32.85      4.09 o 
  -3  10  13      488.81      476.62     15.01 o 
  -2  10  13       24.64       30.57      3.68 o 
  -1  10  13      234.30      263.01     14.16 o 
   0  10  13      264.29      277.25      9.78 o 
   1  10  13      502.97      527.88     10.33 o 
   2  10  13      114.19      116.08      5.74 o 
   3  10  13       56.58       49.39      4.17 o 
   4  10  13       67.25       79.76      6.04 o 
   5  10  13        2.67        4.63      2.94 o 
  -6  11  13        0.13        2.19      3.56 o 
  -5  11  13        0.13        0.00      2.90 o 
  -4  11  13       13.76       15.22      3.38 o 
  -3  11  13       35.26       33.73      4.35 o 
  -2  11  13       40.40       34.35      3.87 o 
  -1  11  13     1015.12      990.89     20.51 o 
   0  11  13        6.86       13.93      3.54 o 
   1  11  13      318.82      291.69      8.70 o 
   2  11  13      380.18      377.60      9.13 o 
   3  11  13      335.04      369.72      9.32 o 
   4  11  13      465.52      492.07     11.37 o 
   5  11  13       85.48       86.43      5.83 o 
  -5  12  13       15.36       17.17      3.96 o 
  -4  12  13       26.22       28.86      4.24 o 
  -3  12  13       22.30       20.94      3.54 o 
  -2  12  13        0.39        0.06      2.85 o 
  -1  12  13      382.67      396.48     12.09 o 
   0  12  13       27.40       27.29      4.41 o 
   1  12  13       12.18        5.04      3.64 o 
   2  12  13      321.71      334.48      8.69 o 
   3  12  13      288.73      275.10      8.20 o 
   4  12  13       38.22       38.86      4.71 o 
  -5  13  13        5.22        1.34      4.82 o 
  -4  13  13       14.53        7.98      4.13 o 
  -3  13  13        1.13        1.13      2.65 o 
  -2  13  13        7.10       15.41      3.86 o 
  -1  13  13       40.97       26.89      5.67 o 
   0  13  13      236.56      234.79      9.56 o 
   1  13  13        2.92        0.60      3.13 o 
   2  13  13       34.68       32.03      3.74 o 
   3  13  13        0.10        1.24      2.69 o 
   4  13  13       39.93       32.91      4.24 o 
  -5  14  13        0.79        5.02      3.70 o 
  -4  14  13      170.55      178.99      7.83 o 
  -3  14  13       28.88       16.92      4.11 o 
  -2  14  13       32.32       23.27      4.29 o 
  -1  14  13       94.11       96.69      6.94 o 
   0  14  13      286.29      296.63     16.40 o 
   1  14  13       35.99       34.18      5.03 o 
   2  14  13      164.66      177.77     12.26 o 
   3  14  13        3.89        4.28      2.93 o 
   4  14  13       14.71       13.03      3.58 o 
  -4  15  13       99.61      101.70      6.59 o 
  -3  15  13       32.52       38.27      5.27 o 
  -2  15  13       13.10        9.17      4.17 o 
  -1  15  13        5.02        3.61      3.49 o 
   0  15  13      111.17       88.28      7.15 o 
   1  15  13        1.17        0.00      3.40 o 
   2  15  13       21.40       16.93      4.43 o 
   3  15  13        2.67        0.00      2.90 o 
  -3  16  13        5.67        0.28      3.50 o 
  -2  16  13       14.22       10.78      4.21 o 
  -1  16  13       24.41       28.56      6.71 o 
   0  16  13        2.14        0.55      3.36 o 
   1  16  13       25.07       19.83      4.60 o 
   2  16  13       52.18       56.33      7.31 o 
   3  16  13        6.02        5.93      4.29 o 
  -3  17  13        7.89        2.71      3.99 o 
  -2  17  13       27.47       23.99      4.74 o 
  -1  17  13        1.26        9.68      4.06 o 
   0  17  13       45.02       40.59      5.84 o 
   1  17  13       67.16       74.24      7.29 o 
   2  17  13        0.47        0.00      3.76 o 
  -2  18  13        3.01        3.48      3.72 o 
  -1  18  13        0.84        1.16      3.62 o 
   0  18  13       86.50      103.83      8.33 o 
   1  18  13       32.21       32.26      5.39 o 
  -6   0  14       24.25       20.39      8.38 o 
  -4   0  14       95.11      106.63     11.61 o 
  -2   0  14      183.80      187.76      7.02 o 
   0   0  14      669.84      669.85     13.97 o 
   2   0  14        0.50        0.00      2.15 o 
   4   0  14        2.33        0.00      4.84 o 
   6   0  14        0.46        0.00      4.88 o 
  -7   1  14        6.57       12.09      5.88 o 
  -6   1  14       55.85       55.29      8.91 o 
  -5   1  14        8.39        5.51      7.45 o 
  -4   1  14        0.43        0.00      3.15 o 
  -3   1  14        4.99        0.10      2.56 o 
  -2   1  14      887.54      951.13     12.52 o 
  -1   1  14       11.55       10.71      2.51 o 
   0   1  14      382.75      389.51      7.02 o 
   1   1  14      194.47      191.06      6.69 o 
   2   1  14       48.75       51.58      3.98 o 
   3   1  14      405.57      384.20     13.07 o 
   4   1  14       32.66       38.11      4.43 o 
   5   1  14       37.62       52.94      5.34 o 
   6   1  14      154.86      157.38      9.95 o 
  -7   2  14        0.10        0.00      5.07 o 
  -6   2  14        9.20        9.06      5.11 o 
  -5   2  14       17.07       14.37      5.84 o 
  -4   2  14      159.06      135.17      9.19 o 
  -3   2  14      448.23      402.32     12.74 o 
  -2   2  14      261.37      269.87      7.18 o 
  -1   2  14      792.21      796.62     11.00 o 
   0   2  14      139.43      125.43      4.19 o 
   1   2  14      154.64      152.28      4.45 o 
   2   2  14      325.48      323.47      8.39 o 
   3   2  14      376.00      375.13     10.17 o 
   4   2  14        0.01        0.43      2.63 o 
   5   2  14      143.07      165.33      7.69 o 
   6   2  14       23.79       27.87      6.81 o 
  -7   3  14        7.43        7.29      5.83 o 
  -6   3  14       35.32       31.80      9.15 o 
  -5   3  14      138.65      139.23     11.32 o 
  -4   3  14       20.63       16.12      3.60 o 
  -3   3  14      557.52      576.43     13.74 o 
  -2   3  14      103.24       95.04      7.81 o 
  -1   3  14      335.80      375.33      6.93 o 
   0   3  14      101.42      109.19      4.26 o 
   1   3  14       78.65       76.17      4.07 o 
   2   3  14      187.06      208.66      6.59 o 
   3   3  14       97.45       86.63      4.69 o 
   4   3  14      303.80      284.99      9.39 o 
   5   3  14        2.16        2.69      3.04 o 
   6   3  14       29.35       32.56      4.94 o 
  -7   4  14        1.01        0.00      5.09 o 
  -6   4  14       80.20       74.70      8.95 o 
  -5   4  14      164.62      164.37     16.64 o 
  -4   4  14        0.68        3.19      2.43 o 
  -3   4  14     1018.53     1073.33     17.86 o 
  -2   4  14       12.13        9.11      3.16 o 
  -1   4  14        2.78        2.80      1.76 o 
   0   4  14        0.47        5.07      1.99 o 
   1   4  14       76.89       98.65      5.15 o 
   2   4  14     1019.10      949.70     14.76 o 
   3   4  14        0.06        0.00      1.86 o 
   4   4  14       53.83       48.40      4.87 o 
   5   4  14      136.61      158.87      7.69 o 
   6   4  14        4.24        2.02      3.53 o 
  -6   5  14      127.57      124.79     10.76 o 
  -5   5  14      165.11      189.56     11.28 o 
  -4   5  14      121.90      113.38      8.83 o 
  -3   5  14      539.78      541.73     11.67 o 
  -2   5  14      187.78      166.73      6.23 o 
  -1   5  14      409.81      382.23      9.12 o 
   0   5  14      748.55      730.63     10.55 o 
   1   5  14      172.07      164.46      5.41 o 
   2   5  14        0.11        0.00      1.93 o 
   3   5  14        5.40        4.20      2.52 o 
   4   5  14       14.43       12.47      2.88 o 
   5   5  14       19.55       18.16      4.04 o 
  -6   6  14        0.76        1.24      9.35 o 
  -5   6  14       31.49       32.46      4.84 o 
  -4   6  14       26.52       29.02      4.22 o 
  -3   6  14       54.63       45.39      4.20 o 
  -2   6  14       33.07       33.97      3.60 o 
  -1   6  14      124.04      119.27      6.17 o 
   0   6  14       86.33       89.62      4.17 o 
   1   6  14       84.72       94.64      7.46 o 
   2   6  14       79.45       77.35      6.10 o 
   3   6  14      134.38      136.32      5.57 o 
   4   6  14      229.67      193.43      6.77 o 
   5   6  14      119.96      139.13      7.48 o 
  -6   7  14       15.91        5.92     10.36 o 
  -5   7  14       85.47       80.50      6.39 o 
  -4   7  14        9.53        8.76      2.91 o 
  -3   7  14      203.02      229.08      7.56 o 
  -2   7  14       78.49       93.79      5.09 o 
  -1   7  14      105.60       99.33      5.06 o 
   0   7  14      229.17      221.41      7.08 o 
   1   7  14       29.33       22.89      2.79 o 
   2   7  14        5.43        5.41      2.26 o 
   3   7  14       20.44       11.04      2.69 o 
   4   7  14       84.50       89.59      5.34 o 
   5   7  14        9.37       10.13      3.74 o 
  -6   8  14        6.22        2.64      4.92 o 
  -5   8  14        9.15        8.47      3.30 o 
  -4   8  14        0.71        4.29      2.73 o 
  -3   8  14      324.92      326.96      9.38 o 
  -2   8  14       73.53       79.02      4.81 o 
  -1   8  14       35.39       37.94      7.18 o 
   0   8  14       30.27       23.42      3.92 o 
   1   8  14        0.27        0.00      1.97 o 
   2   8  14      100.03       88.85      4.72 o 
   3   8  14       32.65       31.70      4.70 o 
   4   8  14      101.80      115.54      5.78 o 
   5   8  14       66.42       58.23      4.90 o 
  -6   9  14        3.74        4.17      4.08 o 
  -5   9  14        7.32       17.59      4.31 o 
  -4   9  14       10.39        9.21      4.25 o 
  -3   9  14      198.17      214.78      8.27 o 
  -2   9  14      514.14      523.69     11.63 o 
  -1   9  14       35.51       39.22      4.68 o 
   0   9  14       71.21       82.46      5.95 o 
   1   9  14      224.41      227.40      6.73 o 
   2   9  14      114.48      108.74      5.13 o 
   3   9  14        6.78        7.05      2.72 o 
   4   9  14      117.52      114.92      6.34 o 
   5   9  14       19.00       13.30      4.88 o 
  -6  10  14        6.48        5.70      4.37 o 
  -5  10  14        0.22        2.59      3.20 o 
  -4  10  14       10.49        8.18      3.13 o 
  -3  10  14      250.09      229.11      7.93 o 
  -2  10  14       34.10       28.98      3.71 o 
  -1  10  14      118.46      134.80      8.02 o 
   0  10  14        3.12        6.80      3.23 o 
   1  10  14       16.06        9.77      3.05 o 
   2  10  14      929.69      885.39     18.44 o 
   3  10  14        2.20        3.28      2.65 o 
   4  10  14      106.75      112.70      5.98 o 
   5  10  14       47.81       66.63      5.53 o 
  -5  11  14       13.11       18.45      4.94 o 
  -4  11  14        3.32        2.95      3.09 o 
  -3  11  14       78.52      100.76      6.34 o 
  -2  11  14      105.63       97.44      6.60 o 
  -1  11  14      336.38      317.96     10.85 o 
   0  11  14       36.04       47.65      5.43 o 
   1  11  14      197.81      206.51     11.85 o 
   2  11  14        4.52        5.39      2.73 o 
   3  11  14       52.37       56.42      6.18 o 
   4  11  14       21.02       27.03      3.98 o 
  -5  12  14        3.42        1.20      3.92 o 
  -4  12  14        8.39        7.87      3.28 o 
  -3  12  14        4.10        1.83      2.74 o 
  -2  12  14        0.02        0.00      2.50 o 
  -1  12  14       58.50       52.92      5.49 o 
   0  12  14      366.24      336.96     11.43 o 
   1  12  14      481.67      472.78     24.65 o 
   2  12  14       31.61       27.15      4.96 o 
   3  12  14        1.23        4.86      2.89 o 
   4  12  14       31.07       25.89      3.97 o 
  -5  13  14       72.69       66.96      6.18 o 
  -4  13  14       20.80       24.88      4.40 o 
  -3  13  14       57.37       68.93      6.38 o 
  -2  13  14      193.25      191.34      8.90 o 
  -1  13  14       16.45       11.07      3.89 o 
   0  13  14      757.45      694.54     17.29 o 
   1  13  14        0.01        0.00      3.64 o 
   2  13  14        0.06        0.00      3.74 o 
   3  13  14       95.88       86.29      5.61 o 
   4  13  14        3.13        0.60      3.04 o 
  -4  14  14        2.59        2.05      3.24 o 
  -3  14  14       42.18       47.18      5.69 o 
  -2  14  14      125.33      108.02      7.74 o 
  -1  14  14      148.70      133.88      7.87 o 
   0  14  14       17.23       12.87      3.91 o 
   1  14  14        9.41       11.66      4.96 o 
   2  14  14        6.84        4.20      3.76 o 
   3  14  14        1.50        0.00      2.97 o 
  -4  15  14       68.83       62.83      6.86 o 
  -3  15  14        2.25        3.10      5.06 o 
  -2  15  14        9.79        1.02      3.39 o 
  -1  15  14        6.60        6.26      3.63 o 
   0  15  14        0.01        2.88      3.51 o 
   1  15  14       61.56       67.07      9.14 o 
   2  15  14        5.71        4.35      3.98 o 
   3  15  14        3.04        0.00      3.81 o 
  -3  16  14       17.48       16.69      4.55 o 
  -2  16  14       28.53       25.47      4.97 o 
  -1  16  14       24.21       30.73      5.46 o 
   0  16  14        8.59       10.53      4.05 o 
   1  16  14       98.76       94.96      7.87 o 
   2  16  14       94.87      123.71     12.63 o 
  -2  17  14       10.38       10.69      4.29 o 
  -1  17  14       21.03       22.72      4.83 o 
   0  17  14       59.91       54.41      6.38 o 
   1  17  14        3.26        2.68      3.92 o 
  -5   0  15       36.14       32.80      9.27 o 
  -3   0  15      731.25      711.48     29.09 o 
  -1   0  15       27.97       26.54      3.52 o 
   1   0  15      132.42      122.38      5.84 o 
   3   0  15        0.23        4.38      3.98 o 
   5   0  15       25.29       29.17      9.59 o 
  -6   1  15      117.52      110.05     10.80 o 
  -5   1  15       40.01       53.62      7.68 o 
  -4   1  15       53.12       48.88      6.86 o 
  -3   1  15      943.03      947.10     24.36 o 
  -2   1  15       10.82       11.25      2.28 o 
  -1   1  15        4.80        6.29      1.90 o 
   0   1  15        0.08        0.00      1.59 o 
   1   1  15        7.01        6.74      1.95 o 
   2   1  15        0.49        1.92      2.02 o 
   3   1  15     1006.27     1003.33     18.38 o 
   4   1  15      149.56      157.52     15.68 o 
   5   1  15       17.10       13.07      3.68 o 
  -6   2  15        7.88        4.12      5.18 o 
  -5   2  15       58.19       51.00      7.35 o 
  -4   2  15       34.06       31.91      7.50 o 
  -3   2  15       21.92       24.09      3.89 o 
  -2   2  15        0.46        0.94      2.17 o 
  -1   2  15       94.98      104.91      4.01 o 
   0   2  15      152.67      145.67      4.47 o 
   1   2  15      800.28      808.38     13.00 o 
   2   2  15      278.36      280.05      7.23 o 
   3   2  15      199.43      177.25      8.32 o 
   4   2  15       32.41       43.20      4.70 o 
   5   2  15        1.44        1.81      3.17 o 
  -6   3  15        5.23        1.44      4.81 o 
  -5   3  15        9.85       24.34      5.93 o 
  -4   3  15       17.22       13.67      7.01 o 
  -3   3  15       49.00       51.50      4.27 o 
  -2   3  15        1.62        0.63      2.24 o 
  -1   3  15      328.29      340.25      6.77 o 
   0   3  15       16.64       14.48      2.18 o 
   1   3  15     4684.72     4472.08     49.22 o 
   2   3  15       57.36       48.89      4.20 o 
   3   3  15        3.56        5.14      2.76 o 
   4   3  15       18.63       10.61      3.26 o 
   5   3  15      180.31      192.33      8.56 o 
  -6   4  15       57.18       66.30      8.95 o 
  -5   4  15       48.57       55.44      7.65 o 
  -4   4  15        3.02        0.00      2.85 o 
  -3   4  15      157.37      147.97     12.98 o 
  -2   4  15      178.44      168.07      6.39 o 
  -1   4  15      714.10      680.49     12.13 o 
   0   4  15      560.91      583.27     10.36 o 
   1   4  15     1736.14     1752.30     22.79 o 
   2   4  15      151.31      137.12      6.97 o 
   3   4  15      290.47      299.83      7.83 o 
   4   4  15       23.54       12.92      3.36 o 
   5   4  15        2.12        6.00      3.50 o 
  -6   5  15        1.71        5.96      6.69 o 
  -5   5  15        2.27        0.00      3.96 o 
  -4   5  15        3.37        4.40      2.79 o 
  -3   5  15      102.55      113.81      6.33 o 
  -2   5  15       22.28       26.99      3.48 o 
  -1   5  15      823.73      803.63     14.58 o 
   0   5  15       23.84       32.64      3.12 o 
   1   5  15      743.95      730.23     14.02 o 
   2   5  15      129.56      107.63      4.87 o 
   3   5  15       13.04        9.02      2.53 o 
   4   5  15        0.00        0.00      2.69 o 
   5   5  15        8.43        3.95      5.19 o 
  -6   6  15       68.89       55.75      8.49 o 
  -5   6  15        0.01        0.16      4.04 o 
  -4   6  15      258.11      261.51      8.53 o 
  -3   6  15      202.23      206.72      7.42 o 
  -2   6  15       22.68        8.27      3.71 o 
  -1   6  15      455.96      450.12     10.42 o 
   0   6  15      466.70      444.04     10.27 o 
   1   6  15       71.39       67.91      4.17 o 
   2   6  15        0.20        1.06      2.11 o 
   3   6  15       61.75       78.66      5.48 o 
   4   6  15       11.53        8.15      3.41 o 
   5   6  15       43.71       40.26      5.16 o 
  -6   7  15        5.15        1.51      5.07 o 
  -5   7  15        6.76        0.00      3.18 o 
  -4   7  15        0.14        4.48      2.84 o 
  -3   7  15      272.34      279.39      8.57 o 
  -2   7  15       16.15        7.80      2.81 o 
  -1   7  15       24.01       21.56      3.84 o 
   0   7  15       24.59       22.80      3.91 o 
   1   7  15        7.20       12.23      2.46 o 
   2   7  15       20.89       21.27      3.02 o 
   3   7  15      129.44      130.28      5.61 o 
   4   7  15       87.70       73.13      5.01 o 
   5   7  15       20.33       20.51      6.16 o 
  -6   8  15        1.11        2.60      5.30 o 
  -5   8  15       40.34       47.77      5.02 o 
  -4   8  15       10.29        3.51      2.95 o 
  -3   8  15      320.14      301.32      9.07 o 
  -2   8  15        5.11        3.45      2.52 o 
  -1   8  15      161.94      151.19      7.48 o 
   0   8  15      141.05      137.60      7.17 o 
   1   8  15        1.35        0.00      2.03 o 
   2   8  15       70.85       66.22      6.43 o 
   3   8  15       24.14       28.09      3.97 o 
   4   8  15       10.34       12.11      3.13 o 
   5   8  15        2.56        7.27      3.79 o 
  -5   9  15       74.69       91.77      6.57 o 
  -4   9  15       26.13       23.56      3.91 o 
  -3   9  15       16.21       13.51      3.52 o 
  -2   9  15        4.50        1.50      3.72 o 
  -1   9  15        3.25        0.56      2.80 o 
   0   9  15        4.93        4.07      3.23 o 
   1   9  15      200.98      179.03      6.97 o 
   2   9  15       12.12       10.40      2.75 o 
   3   9  15      227.47      235.76      7.55 o 
   4   9  15       56.12       47.43      4.45 o 
  -5  10  15       21.70       20.02      4.10 o 
  -4  10  15        0.33        3.85      3.08 o 
  -3  10  15      109.03      126.75      9.33 o 
  -2  10  15        6.26        3.23      3.15 o 
  -1  10  15       24.39       15.32      3.79 o 
   0  10  15       64.97       62.70      7.45 o 
   1  10  15       45.83       49.18      5.39 o 
   2  10  15      113.37      128.82      5.85 o 
   3  10  15        5.89        8.80      3.15 o 
   4  10  15       17.94       22.64      3.80 o 
  -5  11  15        5.23        9.32      4.01 o 
  -4  11  15        0.01        0.00      3.03 o 
  -3  11  15      559.82      584.63     17.40 o 
  -2  11  15       81.94       87.98      6.95 o 
  -1  11  15        9.77        7.75      3.66 o 
   0  11  15       27.79       28.10      4.72 o 
   1  11  15      103.92      115.71      7.17 o 
   2  11  15      124.00      128.35      5.90 o 
   3  11  15       46.78       48.03      4.47 o 
   4  11  15       19.07       16.80      3.71 o 
  -5  12  15       38.66       43.80      5.72 o 
  -4  12  15       35.67       48.85      5.36 o 
  -3  12  15       55.03       49.40      5.68 o 
  -2  12  15        5.14        4.95      3.53 o 
  -1  12  15       57.87       49.80      5.56 o 
   0  12  15        0.27        3.16      3.55 o 
   1  12  15        0.88        3.54      3.28 o 
   2  12  15       24.03       21.70      4.61 o 
   3  12  15        1.19        4.21      2.95 o 
  -4  13  15        0.59        2.40      3.26 o 
  -3  13  15        0.02        0.29      3.41 o 
  -2  13  15       51.27       65.06      6.48 o 
  -1  13  15      329.19      345.29     12.11 o 
   0  13  15      164.59      193.88      9.33 o 
   1  13  15       97.34       96.27      7.41 o 
   2  13  15       13.44        5.44      3.93 o 
   3  13  15       77.71       75.14      5.60 o 
  -4  14  15        1.31        2.15      3.87 o 
  -3  14  15        5.81       11.04      5.00 o 
  -2  14  15        4.48        7.63      4.09 o 
  -1  14  15       63.24       49.84      5.87 o 
   0  14  15      125.64      113.50     10.49 o 
   1  14  15        6.34        6.11      7.22 o 
   2  14  15        4.57        0.00      3.58 o 
   3  14  15       27.08       15.91      4.88 o 
  -3  15  15        2.91        0.11      3.58 o 
  -2  15  15       21.11       27.17      5.17 o 
  -1  15  15      133.34      129.10      8.10 o 
   0  15  15        3.36        0.00      3.45 o 
   1  15  15        0.05        0.13      3.61 o 
   2  15  15       31.99       33.92      5.71 o 
  -2  16  15        3.06        3.04      3.98 o 
  -1  16  15       14.94       18.68      4.78 o 
   0  16  15        1.65        0.00      3.48 o 
   1  16  15       13.99       23.60      5.30 o 
  -6   0  16       43.49       38.60     10.48 o 
  -4   0  16      112.70      118.31     13.30 o 
  -2   0  16       80.45       78.43      6.79 o 
   0   0  16       10.43        9.36      3.57 o 
   2   0  16      233.30      238.80     11.26 o 
   4   0  16       60.93       54.29      7.38 o 
  -6   1  16        9.13        7.17      5.96 o 
  -5   1  16        1.33        2.87      4.67 o 
  -4   1  16       84.03       58.05      7.43 o 
  -3   1  16        6.46        2.73      3.72 o 
  -2   1  16      291.74      328.71     10.28 o 
  -1   1  16      213.81      210.31      7.23 o 
   0   1  16      124.11      134.59      4.50 o 
   1   1  16       19.00       10.86      2.52 o 
   2   1  16      183.04      201.50      7.32 o 
   3   1  16      104.12      113.82      6.13 o 
   4   1  16       17.53       12.99      3.58 o 
   5   1  16       17.89       18.42      4.82 o 
  -6   2  16       35.31       33.51      7.16 o 
  -5   2  16       13.69       12.25      5.19 o 
  -4   2  16        0.40        0.00      3.86 o 
  -3   2  16      233.09      224.40     13.15 o 
  -2   2  16       26.70       33.75      4.17 o 
  -1   2  16        0.55        0.37      1.76 o 
   0   2  16      314.32      293.52      6.49 o 
   1   2  16       38.00       51.68      5.35 o 
   2   2  16        2.56        0.00      2.49 o 
   3   2  16      506.23      505.37     12.38 o 
   4   2  16       21.92       13.37      4.12 o 
   5   2  16       24.40       22.58      4.32 o 
  -6   3  16        0.80        0.00      4.93 o 
  -5   3  16        9.18        7.37      5.23 o 
  -4   3  16      270.24      282.28     13.19 o 
  -3   3  16       28.30       21.27      7.41 o 
  -2   3  16       54.77       53.56      4.50 o 
  -1   3  16      211.78      209.10      6.23 o 
   0   3  16       34.37       61.36      4.24 o 
   1   3  16        2.85        5.22      2.24 o 
   2   3  16       11.61       10.78      2.58 o 
   3   3  16      118.34      127.94      7.66 o 
   4   3  16       85.53       78.86      6.14 o 
   5   3  16      270.16      257.40      9.97 o 
  -6   4  16        0.15        0.00      4.72 o 
  -5   4  16        6.73       13.39      5.80 o 
  -4   4  16       52.23       61.82      7.58 o 
  -3   4  16       26.43       26.04      3.66 o 
  -2   4  16        3.78        5.50      2.75 o 
  -1   4  16      163.85      194.50      7.25 o 
   0   4  16      531.20      522.44     11.37 o 
   1   4  16       84.80       91.62      4.62 o 
   2   4  16        4.46        8.15      2.79 o 
   3   4  16      217.00      233.62     10.70 o 
   4   4  16        1.75        5.17      4.65 o 
   5   4  16      133.23      139.97      7.84 o 
  -6   5  16        6.09        9.84      5.45 o 
  -5   5  16      193.28      170.74     12.33 o 
  -4   5  16      182.66      179.94      8.65 o 
  -3   5  16       42.12       37.85      3.99 o 
  -2   5  16       39.60       47.31      4.42 o 
  -1   5  16       63.41       74.74      4.97 o 
   0   5  16      126.63      106.46      5.54 o 
   1   5  16      686.07      690.00     19.02 o 
   2   5  16      375.86      348.18      9.72 o 
   3   5  16      397.62      343.20      8.76 o 
   4   5  16        6.22        6.80      3.31 o 
   5   5  16        0.43        2.96      3.45 o 
  -6   6  16        2.89        0.93      5.00 o 
  -5   6  16       28.79       27.13      6.47 o 
  -4   6  16       34.05       38.46      7.58 o 
  -3   6  16        4.33        6.80      3.49 o 
  -2   6  16       78.54       79.63      5.41 o 
  -1   6  16       64.83       92.16      6.36 o 
   0   6  16        0.87        1.79      2.47 o 
   1   6  16       93.17       99.66      5.42 o 
   2   6  16      123.43      125.51      5.40 o 
   3   6  16       15.72       16.41      3.07 o 
   4   6  16       77.56       69.54      5.85 o 
   5   6  16      108.48      118.05      7.53 o 
  -5   7  16      134.79      121.36      9.88 o 
  -4   7  16        0.69        0.00      2.78 o 
  -3   7  16       17.09       19.62      3.57 o 
  -2   7  16        1.82        3.95      2.67 o 
  -1   7  16       61.37       69.39      5.98 o 
   0   7  16       19.73       21.82      4.14 o 
   1   7  16        1.13        0.84      2.15 o 
   2   7  16       12.77        5.93      2.60 o 
   3   7  16       41.29       35.96      4.26 o 
   4   7  16        6.30       10.36      3.72 o 
  -5   8  16       67.59       64.34      7.93 o 
  -4   8  16       32.25       33.20      4.28 o 
  -3   8  16        4.99        0.53      2.70 o 
  -2   8  16       48.64       55.23      4.86 o 
  -1   8  16        0.32        0.00      2.81 o 
   0   8  16       19.68       20.32      4.05 o 
   1   8  16        9.49        7.81      3.00 o 
   2   8  16       32.74       27.01      3.44 o 
   3   8  16       13.88       11.72      3.10 o 
   4   8  16        0.74        4.73      2.86 o 
  -5   9  16       87.23       74.17      7.09 o 
  -4   9  16        7.29        2.30      3.13 o 
  -3   9  16       34.49       39.06      4.44 o 
  -2   9  16       71.71       79.62      6.58 o 
  -1   9  16       10.03        3.17      3.28 o 
   0   9  16      152.55      152.79      8.06 o 
   1   9  16       94.16      104.02      7.01 o 
   2   9  16        0.91        1.68      2.43 o 
   3   9  16        8.83       11.85      3.06 o 
   4   9  16        2.27        4.59      2.89 o 
  -5  10  16       24.55       25.11      4.45 o 
  -4  10  16       22.02       17.42      5.60 o 
  -3  10  16      119.05      122.93      8.76 o 
  -2  10  16        0.44        1.26      3.43 o 
  -1  10  16       35.54       41.90      5.24 o 
   0  10  16      217.17      237.33      9.85 o 
   1  10  16       40.10       35.51      5.01 o 
   2  10  16       93.57      120.81      6.31 o 
   3  10  16        0.19        2.19      2.71 o 
   4  10  16       78.77       87.68      5.79 o 
  -4  11  16       16.26        8.12      3.51 o 
  -3  11  16      383.19      397.51     13.01 o 
  -2  11  16        0.01        0.00      3.19 o 
  -1  11  16        0.18        0.00      3.12 o 
   0  11  16      243.78      256.36     10.41 o 
   1  11  16        5.51        6.35      3.57 o 
   2  11  16        4.27        5.21      5.39 o 
   3  11  16       48.02       58.03      4.88 o 
  -4  12  16        0.46        0.00      3.05 o 
  -3  12  16      170.56      164.96      8.83 o 
  -2  12  16        2.67        3.88      3.74 o 
  -1  12  16      330.40      369.97     31.03 o 
   0  12  16        4.57        5.48      3.90 o 
   1  12  16      238.12      258.29     10.63 o 
   2  12  16        6.14        2.23      3.63 o 
   3  12  16       25.88       29.31      4.22 o 
  -4  13  16        4.91        5.58      4.10 o 
  -3  13  16       23.74       17.85      4.76 o 
  -2  13  16      174.77      148.71      8.55 o 
  -1  13  16       33.74       27.91      4.98 o 
   0  13  16       38.69       42.35      5.73 o 
   1  13  16        7.86        2.12      3.70 o 
   2  13  16       84.54       82.01      7.41 o 
  -3  14  16       47.41       36.22      5.60 o 
  -2  14  16        2.96        2.94      3.83 o 
  -1  14  16       20.39       25.19      7.84 o 
   0  14  16        0.17        2.29      5.21 o 
   1  14  16        0.23        1.98      3.55 o 
   2  14  16       32.04       22.99      5.21 o 
  -2  15  16       16.22       12.66      4.54 o 
  -1  15  16      124.85      138.07      8.79 o 
   0  15  16       36.17       21.09      5.05 o 
   1  15  16        9.17        9.31      4.50 o 
  -5   0  17       15.78       13.06      7.90 o 
  -3   0  17      187.12      152.72     14.10 o 
  -1   0  17        8.01       10.35      3.19 o 
   1   0  17      200.57      191.68      9.88 o 
   3   0  17       16.70       13.81      4.72 o 
   5   0  17       41.54       38.18     14.31 o 
  -6   1  17       49.49       39.59      9.39 o 
  -5   1  17        2.88        2.49      4.63 o 
  -4   1  17       35.86       33.94      8.78 o 
  -3   1  17      326.80      322.21     23.37 o 
  -2   1  17       68.72       63.32      8.40 o 
  -1   1  17       36.75       48.46      3.43 o 
   0   1  17       39.06       37.30      3.06 o 
   1   1  17      126.59      134.76      5.21 o 
   2   1  17      177.82      192.54      8.82 o 
   3   1  17        9.94        9.32      3.20 o 
   4   1  17        3.03        0.00      2.97 o 
   5   1  17       66.17       78.67      6.61 o 
  -6   2  17        0.37        1.31      5.11 o 
  -5   2  17        2.67        5.81      5.01 o 
  -4   2  17        3.22        0.00      4.01 o 
  -3   2  17       13.82       11.56      4.70 o 
  -2   2  17       13.74        6.49      2.78 o 
  -1   2  17        9.11        8.98      3.35 o 
   0   2  17        4.22        5.07      2.13 o 
   1   2  17      432.97      439.57      9.37 o 
   2   2  17       15.52       20.28      5.70 o 
   3   2  17      101.11      106.53      6.90 o 
   4   2  17       23.64       27.01      4.30 o 
  -6   3  17        0.76        0.00      4.70 o 
  -5   3  17       50.91       43.14      8.02 o 
  -4   3  17        0.61        0.14      7.74 o 
  -3   3  17      165.53      142.32      7.54 o 
  -2   3  17      103.14       98.86      5.92 o 
  -1   3  17      388.54      399.10      9.99 o 
   0   3  17      869.85      856.47     13.87 o 
   1   3  17      204.46      200.64      6.34 o 
   2   3  17      191.53      199.07      8.20 o 
   3   3  17      963.76      954.31     18.42 o 
   4   3  17       89.41       98.81      7.75 o 
  -5   4  17       10.15        9.37      5.26 o 
  -4   4  17        0.10        0.09      4.13 o 
  -3   4  17       87.14       74.89      6.31 o 
  -2   4  17      183.75      157.95     12.00 o 
  -1   4  17     1564.43     1484.72     23.01 o 
   0   4  17      332.44      322.42      9.03 o 
   1   4  17      136.18      135.06      7.68 o 
   2   4  17       36.95       41.58      3.77 o 
   3   4  17       11.41        8.45      4.26 o 
   4   4  17        1.30        4.61      3.26 o 
  -5   5  17        4.69        5.04      5.64 o 
  -4   5  17        5.94        2.19      4.55 o 
  -3   5  17       34.75       41.88      4.47 o 
  -2   5  17       26.70       32.20      4.07 o 
  -1   5  17      512.39      551.82     14.28 o 
   0   5  17      138.25      119.07      6.00 o 
   1   5  17       84.53       85.61      4.70 o 
   2   5  17       43.55       50.05      4.66 o 
   3   5  17      270.48      276.73      9.51 o 
   4   5  17       61.73       53.31      5.51 o 
  -5   6  17        1.95        7.67      5.27 o 
  -4   6  17       16.53        9.42      3.97 o 
  -3   6  17      185.26      176.12      7.32 o 
  -2   6  17      735.22      745.88     14.92 o 
  -1   6  17      261.52      261.96      9.82 o 
   0   6  17       17.48       15.45      5.26 o 
   1   6  17      115.94      101.85      4.99 o 
   2   6  17       49.70       46.16      5.04 o 
   3   6  17        3.78        3.68      2.70 o 
   4   6  17       38.02       50.44      5.47 o 
  -5   7  17       73.50       81.35      9.36 o 
  -4   7  17        0.01        4.00      3.47 o 
  -3   7  17       16.42       11.71      3.40 o 
  -2   7  17       22.07       19.02      3.62 o 
  -1   7  17      150.93      132.53      7.57 o 
   0   7  17       61.57       53.58      5.71 o 
   1   7  17        7.46        6.80      2.96 o 
   2   7  17      268.39      232.01      7.33 o 
   3   7  17      112.08      127.65      6.55 o 
   4   7  17       81.69      109.22      7.18 o 
  -5   8  17       61.33       66.30      8.73 o 
  -4   8  17        0.33        0.64      3.03 o 
  -3   8  17      131.58      139.34      6.77 o 
  -2   8  17       60.93       49.13      5.51 o 
  -1   8  17      197.91      194.90      8.92 o 
   0   8  17        9.49        6.45      3.45 o 
   1   8  17        9.93        8.53      3.60 o 
   2   8  17       31.25       30.76      3.64 o 
   3   8  17        8.77        9.46      2.99 o 
   4   8  17      115.02      118.59      9.53 o 
  -5   9  17       65.74       58.88      6.71 o 
  -4   9  17        6.60        6.67      3.49 o 
  -3   9  17      120.66      129.42      6.87 o 
  -2   9  17       12.05       19.81      4.39 o 
  -1   9  17        1.59        5.43      3.62 o 
   0   9  17       67.91       60.07      9.69 o 
   1   9  17       26.21       22.82      4.52 o 
   2   9  17        0.69        0.00      2.79 o 
   3   9  17      128.48      132.23      6.29 o 
  -4  10  17        6.83        3.99      3.28 o 
  -3  10  17      158.98      143.44      8.14 o 
  -2  10  17       26.06       20.32      4.75 o 
  -1  10  17       13.49        7.76      5.82 o 
   0  10  17       35.97       36.80      5.15 o 
   1  10  17        4.01        0.88      3.44 o 
   2  10  17       25.56       37.02      5.40 o 
   3  10  17        0.61        2.29      2.93 o 
  -4  11  17        4.24        5.74      3.89 o 
  -3  11  17       12.14        4.23      3.74 o 
  -2  11  17        4.76        4.04      3.59 o 
  -1  11  17       46.95       52.19      6.15 o 
   0  11  17       86.12       90.73      7.58 o 
   1  11  17       20.46       17.24      4.71 o 
   2  11  17        0.05        0.35      3.44 o 
   3  11  17        0.21        1.53      3.05 o 
  -3  12  17       42.44       54.85      6.60 o 
  -2  12  17        9.25        2.89      3.85 o 
  -1  12  17        0.70        4.52      3.90 o 
   0  12  17        2.58        1.61      3.60 o 
   1  12  17       42.89       56.97      6.82 o 
   2  12  17       23.91       37.84      6.13 o 
  -3  13  17       15.91        5.18      4.08 o 
  -2  13  17       87.84       85.82      7.76 o 
  -1  13  17       10.03       10.61      4.53 o 
   0  13  17       53.64       55.22     10.93 o 
   1  13  17       33.48       19.87      4.88 o 
   2  13  17       57.37       52.05      6.50 o 
  -2  14  17        9.36       15.43      4.73 o 
  -1  14  17      113.00      132.22     11.67 o 
   0  14  17        8.75        7.40      4.19 o 
   1  14  17       22.69       14.20      4.64 o 
  -4   0  18      384.09      355.90     22.00 o 
  -2   0  18       39.94       28.21      7.82 o 
   0   0  18       32.04       28.18      4.15 o 
   2   0  18      108.69      121.07      9.16 o 
   4   0  18       10.23       13.07      5.42 o 
  -5   1  18        6.25        9.97      5.33 o 
  -4   1  18       33.19       22.20      5.75 o 
  -3   1  18       37.78       28.20      5.91 o 
  -2   1  18       41.07       42.39      4.95 o 
  -1   1  18      105.24      109.17      5.10 o 
   0   1  18        8.12       12.92      2.83 o 
   1   1  18        2.99        1.17      2.44 o 
   2   1  18      129.88      142.77      8.04 o 
   3   1  18       85.99       92.48      8.69 o 
   4   1  18        1.25        4.22      3.59 o 
  -5   2  18       58.64       51.11      8.19 o 
  -4   2  18       23.86       13.23      5.53 o 
  -3   2  18        8.67        0.74      4.12 o 
  -2   2  18        3.09        3.99      3.18 o 
  -1   2  18      246.51      230.73      9.48 o 
   0   2  18       75.11       82.04      4.74 o 
   1   2  18       14.96       18.52      3.34 o 
   2   2  18      167.11      171.85      7.27 o 
   3   2  18        5.17        9.12      3.37 o 
   4   2  18       54.63       64.48      7.36 o 
  -5   3  18        1.11        4.06     10.48 o 
  -4   3  18       19.57       19.13      7.25 o 
  -3   3  18       26.74       20.43      5.58 o 
  -2   3  18       23.35       25.70      3.85 o 
  -1   3  18       42.57       53.67      4.76 o 
   0   3  18       44.71       46.44      4.94 o 
   1   3  18      151.60      150.01      8.02 o 
   2   3  18       62.17       66.31      6.53 o 
   3   3  18      215.67      204.57      8.14 o 
   4   3  18      118.30      125.37      7.33 o 
  -5   4  18        1.14        3.67      5.07 o 
  -4   4  18        6.21        1.38      4.30 o 
  -3   4  18      122.35      124.00      7.39 o 
  -2   4  18      212.32      209.06      7.84 o 
  -1   4  18      839.48      838.82     18.65 o 
   0   4  18       47.46       38.73      4.23 o 
   1   4  18       75.59       97.78      6.36 o 
   2   4  18       29.74       26.32      3.40 o 
   3   4  18       29.93       21.57      3.98 o 
   4   4  18       31.71       40.14     11.11 o 
  -5   5  18        0.89        4.24      5.37 o 
  -4   5  18        0.01        0.00      4.30 o 
  -3   5  18        0.33        0.97      3.26 o 
  -2   5  18       20.06       25.88      3.93 o 
  -1   5  18       69.31       52.81      5.69 o 
   0   5  18      303.40      269.95     10.00 o 
   1   5  18       15.46        9.26      2.76 o 
   2   5  18       89.12       80.94      5.14 o 
   3   5  18       97.39      112.84     10.49 o 
   4   5  18       36.63       29.36      5.49 o 
  -5   6  18        1.90        1.14      4.94 o 
  -4   6  18       10.88        6.93      4.86 o 
  -3   6  18      101.63      115.20      7.26 o 
  -2   6  18       16.70       15.99      6.22 o 
  -1   6  18       14.19        9.21      3.69 o 
   0   6  18       75.51       73.49      6.44 o 
   1   6  18        3.33        4.04      3.61 o 
   2   6  18       41.46       34.22      3.75 o 
   3   6  18       15.61       22.74      4.22 o 
  -5   7  18        1.80        1.79      4.93 o 
  -4   7  18        1.31        2.40      3.57 o 
  -3   7  18        3.63        3.89      3.05 o 
  -2   7  18       18.60       21.39      4.64 o 
  -1   7  18        6.93        9.12      4.95 o 
   0   7  18       72.49       57.36      5.95 o 
   1   7  18      141.77      138.67      7.84 o 
   2   7  18        1.69        0.00      2.97 o 
   3   7  18        1.55        0.00      2.64 o 
  -4   8  18       91.67       91.62     10.75 o 
  -3   8  18       20.99       24.07      4.09 o 
  -2   8  18        7.68        7.19      3.82 o 
  -1   8  18        8.32        3.94      3.73 o 
   0   8  18       52.07       44.83      5.55 o 
   1   8  18       27.30       32.45      5.04 o 
   2   8  18      170.91      164.85      7.53 o 
   3   8  18        9.57       16.12      3.47 o 
  -4   9  18        2.89        5.39      3.55 o 
  -3   9  18       13.53       11.82      4.18 o 
  -2   9  18       21.10       31.12     10.81 o 
  -1   9  18        0.96        0.33      4.12 o 
   0   9  18        0.17        2.61      3.58 o 
   1   9  18        3.82        5.65      4.10 o 
   2   9  18       39.99       48.11      5.87 o 
   3   9  18       52.21       62.56      5.13 o 
  -4  10  18       23.26       19.22      4.22 o 
  -3  10  18        5.55        0.39      3.62 o 
  -2  10  18        4.78        3.12      3.82 o 
  -1  10  18       15.59       36.09      7.17 o 
   0  10  18      276.35      261.18     10.84 o 
   1  10  18       86.68      108.78      8.60 o 
   2  10  18      131.40      154.45      8.73 o 
  -3  11  18        1.51        0.08      3.78 o 
  -2  11  18        0.20        1.31      3.77 o 
  -1  11  18       16.91       21.73      5.90 o 
   0  11  18        1.38        6.14      3.99 o 
   1  11  18       19.10       22.35      5.15 o 
   2  11  18       57.41       79.28      7.49 o 
  -3  12  18       69.55       65.00      6.96 o 
  -2  12  18      175.49      201.53      9.99 o 
  -1  12  18       32.41       36.96      5.79 o 
   0  12  18       16.45       16.94      4.78 o 
   1  12  18        0.09        0.00      3.61 o 
  -2  13  18       10.35        9.67      4.81 o 
  -1  13  18       11.44       12.92      4.64 o 
   0  13  18       31.34       20.10      5.40 o 
  -5   0  19       17.72       14.99      8.22 o 
  -3   0  19        2.91        4.92      6.69 o 
  -1   0  19        1.08        0.00      3.47 o 
   1   0  19      103.39      104.78      8.18 o 
   3   0  19        5.39       11.71      5.18 o 
  -5   1  19        4.46        6.92      5.38 o 
  -4   1  19        4.04        6.09      5.03 o 
  -3   1  19       82.56      103.34      9.26 o 
  -2   1  19        0.01        0.00      3.64 o 
  -1   1  19        0.06        0.00      2.74 o 
   0   1  19       44.48       55.05      6.80 o 
   1   1  19        7.59        7.04      2.94 o 
   2   1  19      114.25      122.57      6.76 o 
   3   1  19       12.17       15.61      3.79 o 
  -5   2  19        1.13        0.00      4.59 o 
  -4   2  19       42.01       32.39      6.75 o 
  -3   2  19       54.83       50.67      7.74 o 
  -2   2  19       60.59       62.49     13.46 o 
  -1   2  19      168.91      172.62     11.90 o 
   0   2  19       10.32        7.05      5.04 o 
   1   2  19       43.08       61.24      6.40 o 
   2   2  19       49.56       52.11      4.98 o 
   3   2  19       19.52       16.65      3.85 o 
  -5   3  19        3.48        4.60      6.93 o 
  -4   3  19       24.30       12.86      5.92 o 
  -3   3  19       32.45       41.20      6.94 o 
  -2   3  19      186.45      214.29     11.47 o 
  -1   3  19       62.86       72.55      8.10 o 
   0   3  19       56.94       59.88      5.70 o 
   1   3  19        3.45        7.70      2.62 o 
   2   3  19       59.08       61.81      6.70 o 
   3   3  19       81.70       91.11      6.58 o 
  -5   4  19        0.53        0.00      5.18 o 
  -4   4  19        4.23        0.00      4.28 o 
  -3   4  19      177.97      169.60     10.79 o 
  -2   4  19       14.92       18.78      3.80 o 
  -1   4  19        0.73        0.00      3.19 o 
   0   4  19        2.88        0.00      3.17 o 
   1   4  19       22.96       21.10      3.21 o 
   2   4  19       44.35       46.76      4.90 o 
   3   4  19      177.42      182.58      8.20 o 
  -4   5  19        3.76        3.31      5.13 o 
  -3   5  19      113.13      120.48      7.82 o 
  -2   5  19       51.48       53.20      5.83 o 
  -1   5  19       32.62       28.80      4.94 o 
   0   5  19        0.16        1.77      3.67 o 
   1   5  19        2.31        4.78      3.02 o 
   2   5  19       35.44       32.06      4.59 o 
   3   5  19        0.51        0.00      3.08 o 
  -4   6  19       31.54       37.35      7.20 o 
  -3   6  19       84.10      106.40      9.06 o 
  -2   6  19        4.99        0.00      3.48 o 
  -1   6  19       18.55        5.89      3.76 o 
   0   6  19        1.72        0.02      3.28 o 
   1   6  19       34.62       28.84      4.88 o 
   2   6  19       46.19       42.85      4.22 o 
   3   6  19       53.84       58.42      6.72 o 
  -4   7  19       25.76       21.56      6.38 o 
  -3   7  19       67.22       80.36      6.57 o 
  -2   7  19       12.56        6.45      3.91 o 
  -1   7  19        9.56       14.02      4.37 o 
   0   7  19       24.31       19.46      4.54 o 
   1   7  19        0.10        2.70      3.62 o 
   2   7  19       25.16       34.85      4.65 o 
   3   7  19       88.54      100.01      8.39 o 
  -4   8  19        0.18        0.00      3.89 o 
  -3   8  19       37.61       33.01      7.86 o 
  -2   8  19        4.49        0.76      3.68 o 
  -1   8  19       39.01       41.83      5.67 o 
   0   8  19        6.71        7.12      3.98 o 
   1   8  19       15.62       23.64      7.51 o 
   2   8  19       54.29       55.31      5.41 o 
  -3   9  19       57.52       80.00      7.55 o 
  -2   9  19       89.18       89.97      7.77 o 
  -1   9  19        1.59        0.66      3.63 o 
   0   9  19        2.36        0.00      4.15 o 
   1   9  19       14.69       18.70      4.82 o 
   2   9  19       26.21       31.09      5.28 o 
  -3  10  19        0.00        0.00      3.76 o 
  -2  10  19       59.19       57.24      6.59 o 
  -1  10  19       10.41        1.70      3.81 o 
   0  10  19        0.55        0.00      5.38 o 
   1  10  19       12.93       13.63      4.51 o 
  -2  11  19       15.88       12.72      4.90 o 
  -1  11  19       35.87       34.00      7.85 o 
   0  11  19      205.39      211.61     10.35 o 
   1  11  19       20.94       19.87      5.63 o 
  -1  12  19       13.07       11.74      4.88 o 
   0  12  19        9.96       25.56      5.33 o 
  -4   0  20      428.37      399.02     24.58 o 
  -2   0  20       10.98       18.38      7.82 o 
   0   0  20      142.96      152.09      9.88 o 
   2   0  20        1.45        9.99      4.97 o 
  -4   1  20       17.27       12.92      5.87 o 
  -3   1  20       48.57       50.78      7.69 o 
  -2   1  20        1.28        2.95      5.84 o 
  -1   1  20        2.03        3.07      3.38 o 
   0   1  20        5.18        9.34      3.29 o 
   1   1  20        6.05       13.42      3.53 o 
   2   1  20      160.10      173.57      9.83 o 
   3   1  20        2.03        6.71      4.68 o 
  -4   2  20        0.01        1.52      4.99 o 
  -3   2  20       96.94       94.42      9.63 o 
  -2   2  20       26.73       24.74     14.35 o 
  -1   2  20       71.91       63.93      6.15 o 
   0   2  20      109.31      109.78      6.56 o 
   1   2  20      105.44      104.83      6.33 o 
   2   2  20      111.96      144.47      7.20 o 
   3   2  20       38.40       43.36      5.79 o 
  -4   3  20       31.25       21.91      6.38 o 
  -3   3  20       58.01       62.82      8.54 o 
  -2   3  20        0.32        0.34      3.58 o 
  -1   3  20       31.72       29.45      5.06 o 
   0   3  20       19.98       18.00      4.25 o 
   1   3  20        1.14        1.05      3.05 o 
   2   3  20       67.42       71.57      5.80 o 
   3   3  20       26.04       34.01      4.74 o 
  -4   4  20        6.02        7.00      5.12 o 
  -3   4  20      166.67      156.73     11.08 o 
  -2   4  20       62.18       52.99      7.31 o 
  -1   4  20        3.65        0.00      3.35 o 
   0   4  20       21.30       20.01      5.65 o 
   1   4  20      103.96      108.94      6.54 o 
   2   4  20        0.17        1.74      3.15 o 
  -4   5  20       68.60       68.96      9.17 o 
  -3   5  20      208.91      239.42     13.25 o 
  -2   5  20        4.58        3.21      4.00 o 
  -1   5  20        2.18        3.25      4.74 o 
   0   5  20       36.90       21.44      5.51 o 
   1   5  20      117.05      118.75      7.69 o 
   2   5  20       79.69       83.68     12.20 o 
  -3   6  20       53.93       63.31      8.42 o 
  -2   6  20        0.00        0.00      3.56 o 
  -1   6  20        2.13        1.92      5.84 o 
   0   6  20       14.92        9.95      4.45 o 
   1   6  20        1.16        0.87      3.74 o 
   2   6  20       70.23       68.99      7.05 o 
  -3   7  20       25.69       21.48      5.98 o 
  -2   7  20        0.64        0.00      3.57 o 
  -1   7  20       11.85        6.19      4.03 o 
   0   7  20       35.30       37.17      5.44 o 
   1   7  20        1.74        2.26      6.46 o 
   2   7  20       15.81        7.32      3.87 o 
  -3   8  20       12.46       10.01      5.48 o 
  -2   8  20       11.08       12.71      4.56 o 
  -1   8  20        0.28        0.00      6.62 o 
   0   8  20       86.73       87.35      8.44 o 
   1   8  20        1.93        2.43      4.01 o 
  -2   9  20       20.34       18.21      4.81 o 
  -1   9  20        0.08        0.00      3.77 o 
   0   9  20       80.65       92.17      8.40 o 
   1   9  20       52.11       63.40      6.99 o 
  -1  10  20       10.38       10.67      4.70 o 
   0  10  20       52.01       53.69      6.77 o 
  -3   0  21       88.38      116.62     15.47 o 
  -1   0  21        5.13        0.00      5.64 o 
   1   0  21       76.06      100.40      9.67 o 
  -3   1  21        2.25        5.39      5.41 o 
  -2   1  21        0.75        1.18      6.21 o 
  -1   1  21        0.46        0.00      6.13 o 
   0   1  21        8.76        8.58      4.32 o 
   1   1  21        1.00        6.74      5.14 o 
   2   1  21       36.90       44.89      5.20 o 
  -3   2  21      109.33      118.88     10.91 o 
  -2   2  21       17.76       23.36      6.05 o 
  -1   2  21       10.57       20.28      5.65 o 
   0   2  21        1.42        5.39      4.91 o 
   1   2  21        2.45       13.17      3.73 o 
   2   2  21      154.91      182.38      8.24 o 
  -3   3  21      126.85      190.28     12.33 o 
  -2   3  21        5.03        9.43      6.85 o 
  -1   3  21        0.03        0.16      4.27 o 
   0   3  21       38.24       40.18      5.46 o 
   1   3  21       79.68       85.90      7.55 o 
   2   3  21       11.81       24.55      4.29 o 
  -3   4  21       11.30       12.78      5.51 o 
  -2   4  21        8.71       19.78      9.19 o 
  -1   4  21        6.38        6.72      5.12 o 
   0   4  21        5.11        0.00      3.50 o 
   1   4  21        0.33        0.00      4.38 o 
  -3   5  21       26.89       13.78      8.38 o 
  -2   5  21       34.06       40.01      7.05 o 
  -1   5  21       29.54       33.16      7.34 o 
   0   5  21        1.00        0.50      3.82 o 
   1   5  21       10.57       14.42      4.69 o 
  -2   6  21      111.79      110.50     12.37 o 
  -1   6  21        9.01        4.78      4.13 o 
   0   6  21        0.01        0.00      5.87 o 
   1   6  21        9.88       10.35      4.35 o 
  -2   7  21        5.94        0.16      7.58 o 
  -1   7  21        0.07        2.05      4.02 o 
   0   7  21       60.30       59.49      6.71 o 
  -1   8  21       43.20       34.16      6.78 o 
   0   8  21       17.94       25.39      5.18 o 
  -2   0  22        0.14        2.10      6.85 o 
   0   0  22       13.88        2.90      7.66 o 
  -2   1  22       24.44       22.80      6.36 o 
  -1   1  22       51.13       74.47     11.85 o 
   0   1  22        2.92        3.71      6.85 o 
   1   1  22        4.13        8.77      4.33 o 
  -2   2  22        0.53        0.00      7.17 o 
  -1   2  22        0.34        1.53      6.69 o 
   0   2  22        0.50        0.00      4.95 o 
  -2   3  22        3.08        0.89      6.93 o 
  -1   3  22       86.13       84.59      9.29 o 
   0   3  22       32.50       34.84      7.22 o 
  -1   4  22        3.22        3.95      4.99 o 
   0   4  22       30.27       30.15      5.66 o 
                                                 
